# Supplementary material for: Rescue of cochlear vascular pathology prevents sensory hair cell loss in Norrie disease
Source: Proc Natl Acad Sci U S A. 2024 Nov 25;121(49):e2322124121. doi: 10.1073/pnas.2322124121 (PMC11626139; doi:10.1073/pnas.2322124121)
Supplement: Supplementary file 2 — Dataset S01 (XLSX) [file pnas.2322124121.sd01.xlsx]

## Sheet: soupx15pcwcombined.allmarkers
	p_val	avg_log2FC	pct.1	pct.2	p_val_adj	cluster	gene	Assigned cell type
OGN	5.15018e-22	0.985399	0.699	0.579	1.12011e-17	0	OGN	POM
COL1A2	1.43218e-18	1.04778	0.742	0.704	3.11485e-14	0	COL1A2	POM
CRYM	4.34078e-09	0.837851	0.63	0.61	9.44077e-05	0	CRYM	POM
CNN3	1.31304e-07	0.85051	0.597	0.755	0.00285573	0	CNN3	POM
LRRC75A	9.24782e-05	1.28293	0.278	0.526	1	0	LRRC75A	POM
FN1	0.000851905	1.00378	0.296	0.524	1	0	FN1	POM
ITGA10	1.03456e-160	1.06071	0.904	0.179	2.25007e-156	1	ITGA10	F/O 1
TF	2.83525e-157	1.05249	0.9	0.16	6.16639e-153	1	TF	F/O 1
ZFHX4-AS1	4.7571e-157	0.874596	0.904	0.152	1.03462e-152	1	ZFHX4-AS1	F/O 1
SLC5A3	2.23468e-127	1.59807	0.979	0.354	4.86021e-123	1	SLC5A3	F/O 1
PEX5L	6.66354e-123	0.800785	0.708	0.108	1.44925e-118	1	PEX5L	F/O 1
COL9A1	8.44519e-118	2.12639	1	0.48	1.83675e-113	1	COL9A1	F/O 1
COCH	1.7016e-111	1.32936	0.942	0.257	3.7008e-107	1	COCH	F/O 1
MRPS6	4.12088e-101	1.35531	1	0.518	8.96251e-97	1	MRPS6	F/O 1
TSPAN7	1.22034e-97	0.857278	0.833	0.233	2.65412e-93	1	TSPAN7	F/O 1
TPM1	6.34677e-87	1.54582	1	0.599	1.38036e-82	1	TPM1	F/O 1
IFI6	3.45631e-79	1.07011	0.958	0.438	7.51712e-75	1	IFI6	F/O 1
COL2A1	3.742e-79	1.54077	0.996	0.486	8.13848e-75	1	COL2A1	F/O 1
ITM2C	2.52904e-78	1.0349	1	0.642	5.50041e-74	1	ITM2C	F/O 1
CST3	2.10793e-75	1.54154	1	0.75	4.58453e-71	1	CST3	F/O 1
GSN	1.30344e-71	0.860806	0.992	0.574	2.83486e-67	1	GSN	F/O 1
ZFHX4	4.15085e-71	0.898353	0.979	0.467	9.02768e-67	1	ZFHX4	F/O 1
CA3	6.41349e-70	1.41592	0.721	0.196	1.39487e-65	1	CA3	F/O 1
OTOR	6.41598e-70	1.5053	1	0.509	1.39541e-65	1	OTOR	F/O 1
FRZB	1.86906e-67	0.98466	0.996	0.533	4.06501e-63	1	FRZB	F/O 1
COL9A2	2.85023e-66	1.19733	0.996	0.466	6.19896e-62	1	COL9A2	F/O 1
SPATS2L	7.61402e-66	0.800065	0.992	0.551	1.65597e-61	1	SPATS2L	F/O 1
C2orf40	3.17468e-65	0.823229	0.988	0.458	6.9046e-61	1	C2orf40	F/O 1
COL9A3	1.79667e-61	0.8917	0.954	0.403	3.90757e-57	1	COL9A3	F/O 1
S100B	1.27686e-60	1.14588	1	0.701	2.77705e-56	1	S100B	F/O 1
ITM2B	1.44127e-52	0.856476	1	0.821	3.13461e-48	1	ITM2B	F/O 1
SPARC	7.19141e-47	0.814987	1	0.734	1.56406e-42	1	SPARC	F/O 1
FMOD	1.03547e-166	0.955356	0.844	0.12	2.25204e-162	2	FMOD	F/O 2
SLC26A7	2.20494e-148	1.23199	0.573	0.047	4.79553e-144	2	SLC26A7	F/O 2
GDF10	9.05545e-147	1.94412	0.678	0.083	1.96947e-142	2	GDF10	F/O 2
CYP1B1	4.94898e-137	1.18699	0.877	0.157	1.07635e-132	2	CYP1B1	F/O 2
COL21A1	3.01657e-132	1.30795	0.839	0.165	6.56074e-128	2	COL21A1	F/O 2
EDN3	3.47354e-132	0.982722	0.768	0.125	7.5546e-128	2	EDN3	F/O 2
PKDCC	5.46024e-132	1.11378	0.9	0.208	1.18755e-127	2	PKDCC	F/O 2
ANGPT1	1.56305e-121	1.31446	0.739	0.123	3.39948e-117	2	ANGPT1	F/O 2
ABCA10	7.8844e-119	0.828697	0.573	0.067	1.71478e-114	2	ABCA10	F/O 2
MXRA5	2.90242e-111	1.24426	0.915	0.256	6.31247e-107	2	MXRA5	F/O 2
MGST1	1.14831e-108	0.843151	0.815	0.197	2.49746e-104	2	MGST1	F/O 2
FOXD1	1.63208e-108	1.42589	0.995	0.356	3.54961e-104	2	FOXD1	F/O 2
EGFL6	8.76078e-108	0.984983	0.654	0.097	1.90538e-103	2	EGFL6	F/O 2
FOXP2	6.21415e-107	1.12146	0.839	0.216	1.35152e-102	2	FOXP2	F/O 2
PCDH18	3.73267e-99	1.2052	0.967	0.36	8.11819e-95	2	PCDH18	F/O 2
ITM2A	3.33816e-92	0.87036	0.844	0.23	7.26016e-88	2	ITM2A	F/O 2
CDH11	3.81547e-91	1.16476	0.976	0.367	8.29826e-87	2	CDH11	F/O 2
THSD4	4.93391e-89	0.888951	0.673	0.148	1.07308e-84	2	THSD4	F/O 2
FN11	5.67153e-88	1.42549	0.995	0.448	1.2335e-83	2	FN1	F/O 2
JAM3	5.97742e-87	1.00142	0.915	0.361	1.30003e-82	2	JAM3	F/O 2
ASPN	2.19851e-86	1.39738	0.616	0.116	4.78155e-82	2	ASPN	F/O 2
COL1A21	9.42315e-86	1.84461	1	0.685	2.04944e-81	2	COL1A2	F/O 2
SMOC2	1.52338e-85	1.05159	0.678	0.159	3.31321e-81	2	SMOC2	F/O 2
COL6A2	4.75428e-83	1.31121	0.991	0.494	1.03401e-78	2	COL6A2	F/O 2
APOD	4.97654e-82	2.54919	0.725	0.185	1.08235e-77	2	APOD	F/O 2
OGN1	6.98086e-82	1.98142	0.976	0.564	1.51827e-77	2	OGN	F/O 2
CXCL12	9.15158e-82	1.12287	0.882	0.296	1.99038e-77	2	CXCL12	F/O 2
PDLIM2	6.72437e-78	0.880077	0.948	0.379	1.46248e-73	2	PDLIM2	F/O 2
EFEMP1	2.94425e-77	1.25507	0.957	0.4	6.40344e-73	2	EFEMP1	F/O 2
TSC22D3	1.53943e-76	1.00674	0.806	0.263	3.34812e-72	2	TSC22D3	F/O 2
GMDS	5.52363e-76	1.08645	0.976	0.421	1.20133e-71	2	GMDS	F/O 2
ELN	7.52936e-74	0.888424	0.654	0.158	1.63756e-69	2	ELN	F/O 2
OLFML3	7.17894e-71	0.870026	0.829	0.283	1.56135e-66	2	OLFML3	F/O 2
PCOLCE	1.28434e-70	1.13527	0.995	0.48	2.7933e-66	2	PCOLCE	F/O 2
MDFIC	8.4412e-70	0.991739	0.877	0.368	1.83588e-65	2	MDFIC	F/O 2
COL6A1	1.31841e-68	1.02634	0.986	0.537	2.8674e-64	2	COL6A1	F/O 2
COL1A1	3.60532e-68	2.04453	0.763	0.267	7.8412e-64	2	COL1A1	F/O 2
CRISPLD1	1.30291e-66	1.08624	0.919	0.409	2.8337e-62	2	CRISPLD1	F/O 2
FOXC1	1.80994e-62	1.07857	0.995	0.535	3.93643e-58	2	FOXC1	F/O 2
MFAP4	1.11015e-60	1.20711	0.91	0.399	2.41446e-56	2	MFAP4	F/O 2
MFAP2	1.62225e-60	0.959074	0.967	0.47	3.52822e-56	2	MFAP2	F/O 2
COL3A1	1.14731e-59	1.07008	1	0.595	2.4953e-55	2	COL3A1	F/O 2
CTSC	1.30332e-59	1.03661	0.91	0.399	2.83459e-55	2	CTSC	F/O 2
ABCA8	8.14661e-59	1.12068	0.863	0.384	1.77181e-54	2	ABCA8	F/O 2
PLPP3	3.76522e-58	0.848932	0.891	0.402	8.18897e-54	2	PLPP3	F/O 2
SCRG1	4.27863e-58	0.935209	0.602	0.17	9.30559e-54	2	SCRG1	F/O 2
EDNRA	1.19015e-57	0.826943	0.711	0.232	2.58847e-53	2	EDNRA	F/O 2
MIR99AHG	3.33588e-57	0.820587	0.986	0.5	7.2552e-53	2	MIR99AHG	F/O 2
PEG10	6.36319e-57	1.39985	0.905	0.487	1.38393e-52	2	PEG10	F/O 2
LHFPL6	2.98908e-54	0.801252	0.976	0.483	6.50094e-50	2	LHFPL6	F/O 2
LRP1	4.99881e-52	0.840517	0.957	0.52	1.08719e-47	2	LRP1	F/O 2
CALD1	1.30707e-49	0.925944	0.981	0.552	2.84274e-45	2	CALD1	F/O 2
IGFBP5	2.16723e-49	2.08036	0.848	0.444	4.7135e-45	2	IGFBP5	F/O 2
TXN	3.60681e-48	0.942396	0.991	0.679	7.84446e-44	2	TXN	F/O 2
MEG3	8.12756e-48	0.851765	0.957	0.479	1.76766e-43	2	MEG3	F/O 2
TRIL	1.60118e-45	0.829237	0.545	0.173	3.48242e-41	2	TRIL	F/O 2
IGFBP2	5.97224e-45	0.983426	0.991	0.599	1.2989e-40	2	IGFBP2	F/O 2
CPE	1.72227e-41	0.808497	0.986	0.475	3.74577e-37	2	CPE	F/O 2
MGP	2.12204e-35	0.864593	0.91	0.443	4.61523e-31	2	MGP	F/O 2
TIMP3	2.37595e-25	0.935528	0.948	0.637	5.16746e-21	2	TIMP3	F/O 2
C11orf96	1.4292e-13	0.820355	0.555	0.311	3.10838e-09	2	C11orf96	F/O 2
SCN7A	0	3.92157	0.995	0.027	0	3	SCN7A	GLI 1
CRABP1	0	3.87622	0.99	0.057	0	3	CRABP1	GLI 1
MPZ	0	3.70599	1	0.033	0	3	MPZ	GLI 1
PMP2	0	2.80681	0.959	0.015	0	3	PMP2	GLI 1
CDH19	0	2.79714	0.995	0.035	0	3	CDH19	GLI 1
BCAN	0	2.71381	0.948	0.035	0	3	BCAN	GLI 1
SOX2	0	2.5609	0.974	0.029	0	3	SOX2	GLI 1
LPL	0	2.54265	0.933	0.046	0	3	LPL	GLI 1
FOXD3	0	2.23291	0.943	0.023	0	3	FOXD3	GLI 1
FOXD3-AS1	0	2.02585	0.969	0.019	0	3	FOXD3-AS1	GLI 1
SLC35F1	0	1.88143	0.938	0.038	0	3	SLC35F1	GLI 1
TNFAIP6	0	1.84357	0.896	0.031	0	3	TNFAIP6	GLI 1
SCN9A	0	1.74564	0.912	0.032	0	3	SCN9A	GLI 1
LRRTM1	0	1.57094	0.891	0.018	0	3	LRRTM1	GLI 1
XKR4	0	1.51744	0.813	0.023	0	3	XKR4	GLI 1
PRIMA1	0	1.49418	0.845	0.011	0	3	PRIMA1	GLI 1
ARHGAP15	0	1.33562	0.756	0.021	0	3	ARHGAP15	GLI 1
GRIK3	0	1.27916	0.788	0.008	0	3	GRIK3	GLI 1
TMEM132B	0	1.15973	0.751	0.022	0	3	TMEM132B	GLI 1
DHH	0	1.09244	0.72	0.005	0	3	DHH	GLI 1
L1CAM	0	1.06684	0.715	0.004	0	3	L1CAM	GLI 1
AATK	4.92806e-305	1.4543	0.902	0.053	1.0718e-300	3	AATK	GLI 1
SOX10	3.41061e-304	1.94126	0.964	0.062	7.41775e-300	3	SOX10	GLI 1
ERBB3	1.79661e-299	1.71171	0.938	0.06	3.90745e-295	3	ERBB3	GLI 1
GRIA2	1.42979e-297	1.37419	0.725	0.02	3.10966e-293	3	GRIA2	GLI 1
GAL3ST1	8.94277e-289	1.17111	0.813	0.04	1.94496e-284	3	GAL3ST1	GLI 1
PLAC9	9.74439e-282	1.40894	0.803	0.037	2.11931e-277	3	PLAC9	GLI 1
GFRA3	1.25627e-277	0.99656	0.585	0.008	2.73225e-273	3	GFRA3	GLI 1
RIMS2	6.53728e-277	1.65324	0.777	0.036	1.42179e-272	3	RIMS2	GLI 1
ENTPD2	1.15273e-273	0.93511	0.658	0.019	2.50707e-269	3	ENTPD2	GLI 1
ITGA6	4.00979e-270	2.7077	1	0.096	8.72089e-266	3	ITGA6	GLI 1
EDNRB	5.9556e-264	2.66149	0.995	0.091	1.29528e-259	3	EDNRB	GLI 1
VGLL3	8.55546e-261	1.3229	0.767	0.041	1.86073e-256	3	VGLL3	GLI 1
RETREG1	1.3267e-260	1.42945	0.886	0.066	2.88544e-256	3	RETREG1	GLI 1
TMPRSS5	6.13429e-256	1.08435	0.72	0.032	1.33415e-251	3	TMPRSS5	GLI 1
GAS7	3.59336e-243	1.74915	0.974	0.106	7.81519e-239	3	GAS7	GLI 1
SLITRK2	1.54229e-240	1.17433	0.767	0.046	3.35432e-236	3	SLITRK2	GLI 1
INSC	8.0808e-239	1.04603	0.72	0.039	1.75749e-234	3	INSC	GLI 1
NKAIN4	5.21261e-237	1.61404	0.896	0.087	1.13369e-232	3	NKAIN4	GLI 1
NRXN1	4.06489e-236	2.87795	0.99	0.122	8.84073e-232	3	NRXN1	GLI 1
CD9	4.37225e-235	2.50368	0.995	0.121	9.50921e-231	3	CD9	GLI 1
FSTL5	1.20551e-234	0.939067	0.528	0.01	2.62186e-230	3	FSTL5	GLI 1
TSPAN8	5.39476e-234	1.42816	0.762	0.047	1.17331e-229	3	TSPAN8	GLI 1
OLFML2A	2.65451e-233	1.69017	0.87	0.082	5.77329e-229	3	OLFML2A	GLI 1
LINC00632	1.1913e-232	0.960541	0.653	0.029	2.59095e-228	3	LINC00632	GLI 1
FGF9	1.66444e-232	1.34655	0.725	0.042	3.61999e-228	3	FGF9	GLI 1
GATA2	6.53236e-222	1.05824	0.767	0.05	1.42072e-217	3	GATA2	GLI 1
DMD	6.64697e-221	1.79226	0.943	0.115	1.44565e-216	3	DMD	GLI 1
SORCS1	2.25463e-219	1.03658	0.71	0.043	4.90359e-215	3	SORCS1	GLI 1
GATM	4.1439e-218	2.18984	0.943	0.115	9.01256e-214	3	GATM	GLI 1
ASPA	1.26146e-215	1.04568	0.741	0.054	2.74355e-211	3	ASPA	GLI 1
NPR3	2.24458e-214	1.5296	0.663	0.035	4.88174e-210	3	NPR3	GLI 1
TMEM176A	2.90655e-210	1.0186	0.653	0.035	6.32145e-206	3	TMEM176A	GLI 1
SFRP1	1.45382e-207	1.89032	0.948	0.114	3.16191e-203	3	SFRP1	GLI 1
SCD	8.84978e-207	1.82956	0.917	0.118	1.92474e-202	3	SCD	GLI 1
NKAIN3	1.39159e-200	1.20001	0.813	0.086	3.02658e-196	3	NKAIN3	GLI 1
LGR5	1.52822e-200	0.845045	0.539	0.019	3.32372e-196	3	LGR5	GLI 1
COL28A1	4.27047e-200	1.24255	0.793	0.078	9.28784e-196	3	COL28A1	GLI 1
CMTM5	1.86247e-198	1.60254	0.896	0.118	4.05068e-194	3	CMTM5	GLI 1
RELN	2.54123e-198	0.933821	0.725	0.05	5.52691e-194	3	RELN	GLI 1
FAM198B	5.64645e-196	1.7501	0.953	0.143	1.22805e-191	3	FAM198B	GLI 1
PAQR6	1.07409e-194	0.951365	0.674	0.044	2.33605e-190	3	PAQR6	GLI 1
CLMN	1.91586e-194	0.94149	0.658	0.044	4.1668e-190	3	CLMN	GLI 1
PLP1	8.59833e-194	3.90116	1	0.199	1.87005e-189	3	PLP1	GLI 1
NRP2	1.56182e-193	1.80127	0.922	0.119	3.3968e-189	3	NRP2	GLI 1
PCDH9	2.38725e-193	2.1635	0.974	0.164	5.19203e-189	3	PCDH9	GLI 1
FGFBP3	1.12984e-192	1.9875	0.72	0.062	2.45729e-188	3	FGFBP3	GLI 1
ADGRV1	1.45716e-192	0.846024	0.653	0.043	3.16918e-188	3	ADGRV1	GLI 1
PPP1R1C	2.04899e-192	0.863066	0.606	0.034	4.45634e-188	3	PPP1R1C	GLI 1
NCAM1	4.67173e-192	1.46775	0.927	0.124	1.01605e-187	3	NCAM1	GLI 1
MEGF9	5.0261e-188	1.93833	0.953	0.169	1.09313e-183	3	MEGF9	GLI 1
MMP15	2.17495e-187	1.14626	0.798	0.087	4.7303e-183	3	MMP15	GLI 1
SLITRK5	5.53241e-187	1.09588	0.736	0.067	1.20324e-182	3	SLITRK5	GLI 1
CADM4	1.67949e-186	1.52596	0.953	0.166	3.65272e-182	3	CADM4	GLI 1
LGI4	1.95777e-186	1.65448	0.938	0.144	4.25796e-182	3	LGI4	GLI 1
TMOD2	5.8133e-186	2.05727	0.979	0.178	1.26434e-181	3	TMOD2	GLI 1
MCAM	3.84264e-184	1.81567	0.948	0.151	8.35736e-180	3	MCAM	GLI 1
PLLP	1.30238e-183	1.34804	0.896	0.134	2.83254e-179	3	PLLP	GLI 1
SEMA3B	3.77442e-183	1.53318	0.917	0.142	8.20898e-179	3	SEMA3B	GLI 1
ZNF503	3.24854e-180	1.61623	0.845	0.111	7.06526e-176	3	ZNF503	GLI 1
SYT11	5.0129e-179	1.52599	0.902	0.141	1.09026e-174	3	SYT11	GLI 1
PHLDA3	5.96197e-176	1.11828	0.782	0.094	1.29667e-171	3	PHLDA3	GLI 1
ITGA2	2.21917e-175	1.29229	0.824	0.107	4.82647e-171	3	ITGA2	GLI 1
ITGB8	1.55099e-171	1.44232	0.876	0.132	3.37325e-167	3	ITGB8	GLI 1
PLA2G16	3.37486e-171	1.80254	0.948	0.18	7.33998e-167	3	PLA2G16	GLI 1
PDGFC	7.20043e-171	1.53646	0.896	0.141	1.56602e-166	3	PDGFC	GLI 1
SAMHD1	1.80138e-168	1.66992	0.948	0.17	3.91781e-164	3	SAMHD1	GLI 1
PTPRZ1	5.86303e-168	2.18282	0.974	0.203	1.27515e-163	3	PTPRZ1	GLI 1
SIPA1L2	2.83113e-166	1.3031	0.756	0.089	6.15743e-162	3	SIPA1L2	GLI 1
PPP2R2B	9.43129e-166	1.32138	0.85	0.122	2.05121e-161	3	PPP2R2B	GLI 1
HES6	2.34671e-164	0.871655	0.705	0.07	5.10385e-160	3	HES6	GLI 1
HSPG2	8.055e-161	1.39009	0.886	0.159	1.75188e-156	3	HSPG2	GLI 1
MBP	2.94115e-158	1.88562	0.819	0.124	6.39671e-154	3	MBP	GLI 1
ZNF536	7.04671e-158	0.961307	0.705	0.078	1.53259e-153	3	ZNF536	GLI 1
RARRES2	9.20562e-158	2.31122	0.984	0.232	2.00213e-153	3	RARRES2	GLI 1
RGCC	1.28176e-154	2.72892	0.99	0.259	2.7877e-150	3	RGCC	GLI 1
MICALL2	2.09735e-154	0.877697	0.642	0.064	4.56153e-150	3	MICALL2	GLI 1
ARPC1B	2.62378e-152	1.77716	0.974	0.213	5.70645e-148	3	ARPC1B	GLI 1
FADS2	5.90946e-152	1.72664	0.907	0.188	1.28525e-147	3	FADS2	GLI 1
TBX2	1.30419e-150	0.849994	0.705	0.073	2.83649e-146	3	TBX2	GLI 1
ASRGL1	4.27298e-149	0.824477	0.653	0.07	9.2933e-145	3	ASRGL1	GLI 1
TTYH1	2.08939e-148	2.31016	0.979	0.25	4.54421e-144	3	TTYH1	GLI 1
CDH2	1.67294e-147	1.39539	0.917	0.196	3.63848e-143	3	CDH2	GLI 1
HSPA12A	1.71915e-147	1.00791	0.71	0.088	3.73899e-143	3	HSPA12A	GLI 1
UGT8	6.93346e-147	1.20499	0.731	0.099	1.50796e-142	3	UGT8	GLI 1
SPHK1	2.80462e-146	1.0188	0.756	0.111	6.09977e-142	3	SPHK1	GLI 1
IGFBP7	1.30284e-142	1.19814	0.896	0.157	2.83354e-138	3	IGFBP7	GLI 1
LAMA2	1.60063e-142	1.79481	0.979	0.264	3.4812e-138	3	LAMA2	GLI 1
ADGRB3	1.77922e-141	0.938729	0.699	0.092	3.86963e-137	3	ADGRB3	GLI 1
GNG2	1.93302e-141	1.47312	0.969	0.251	4.20412e-137	3	GNG2	GLI 1
S100A10	7.12412e-141	2.26797	1	0.278	1.54942e-136	3	S100A10	GLI 1
GPC1	1.03537e-140	0.993883	0.819	0.142	2.25182e-136	3	GPC1	GLI 1
KHDRBS3	3.84853e-140	1.21711	0.777	0.119	8.37018e-136	3	KHDRBS3	GLI 1
PTPDC1	8.40977e-140	1.01237	0.611	0.066	1.82904e-135	3	PTPDC1	GLI 1
TSPAN15	1.43123e-138	1.20817	0.86	0.165	3.11278e-134	3	TSPAN15	GLI 1
TNS3	1.8952e-138	1.48719	0.902	0.199	4.12186e-134	3	TNS3	GLI 1
PLEKHA4	5.52407e-138	2.28948	0.974	0.308	1.20143e-133	3	PLEKHA4	GLI 1
C9orf3	4.32804e-137	1.35593	0.855	0.182	9.41304e-133	3	C9orf3	GLI 1
SORBS1	1.2261e-135	1.28394	0.855	0.175	2.66665e-131	3	SORBS1	GLI 1
ADAM23	2.40153e-135	0.834882	0.565	0.054	5.22308e-131	3	ADAM23	GLI 1
NRXN3	3.63127e-133	0.808341	0.606	0.066	7.89765e-129	3	NRXN3	GLI 1
HEY2	1.56996e-131	1.2479	0.788	0.138	3.4145e-127	3	HEY2	GLI 1
ALCAM	1.66807e-131	1.63009	0.964	0.235	3.62788e-127	3	ALCAM	GLI 1
MT3	2.15773e-131	1.89724	0.731	0.102	4.69284e-127	3	MT3	GLI 1
COL5A2	5.11732e-128	1.19767	0.886	0.189	1.11296e-123	3	COL5A2	GLI 1
FAM19A5	6.06843e-125	1.39184	0.85	0.194	1.31982e-120	3	FAM19A5	GLI 1
PDLIM4	1.10916e-124	1.39001	0.902	0.248	2.41231e-120	3	PDLIM4	GLI 1
TSC22D4	5.79483e-123	2.34035	0.995	0.401	1.26032e-118	3	TSC22D4	GLI 1
PREX1	2.73962e-122	1.07328	0.845	0.186	5.9584e-118	3	PREX1	GLI 1
F3	2.80425e-120	1.2287	0.777	0.151	6.09896e-116	3	F3	GLI 1
RHBDF1	7.7401e-120	0.890961	0.736	0.134	1.68339e-115	3	RHBDF1	GLI 1
PDZD2	1.29713e-119	0.818909	0.58	0.069	2.82113e-115	3	PDZD2	GLI 1
FADS1	5.43557e-118	1.40431	0.824	0.197	1.18218e-113	3	FADS1	GLI 1
ENDOD1	1.32863e-117	0.99087	0.699	0.121	2.88965e-113	3	ENDOD1	GLI 1
CTNNAL1	2.27141e-116	1.72518	0.964	0.348	4.94009e-112	3	CTNNAL1	GLI 1
ADIRF	3.6318e-116	1.12763	0.508	0.05	7.89881e-112	3	ADIRF	GLI 1
CNP	3.83759e-116	1.84447	0.984	0.413	8.34638e-112	3	CNP	GLI 1
ZEB2	6.04192e-116	2.25769	0.995	0.4	1.31406e-111	3	ZEB2	GLI 1
LRRC4C	1.17176e-115	1.22354	0.86	0.214	2.54845e-111	3	LRRC4C	GLI 1
PCBP4	2.59582e-115	1.01025	0.87	0.226	5.64565e-111	3	PCBP4	GLI 1
GPM6B	1.34605e-114	2.40298	0.995	0.538	2.92753e-110	3	GPM6B	GLI 1
ANXA1	6.02256e-114	1.95539	0.731	0.126	1.30985e-109	3	ANXA1	GLI 1
THSD7A	5.78799e-113	1.26842	0.87	0.229	1.25883e-108	3	THSD7A	GLI 1
LAMC1	1.0769e-112	1.59715	0.933	0.315	2.34215e-108	3	LAMC1	GLI 1
CADM1	1.75504e-112	1.74371	0.984	0.383	3.81704e-108	3	CADM1	GLI 1
METRN	5.65788e-112	2.31602	0.995	0.512	1.23053e-107	3	METRN	GLI 1
PLAT	5.05125e-111	1.30985	0.813	0.185	1.0986e-106	3	PLAT	GLI 1
GAS2L3	7.74274e-111	1.19162	0.808	0.188	1.68397e-106	3	GAS2L3	GLI 1
PMP22	1.02075e-110	2.24358	0.995	0.537	2.22003e-106	3	PMP22	GLI 1
DST	1.59272e-110	2.339	1	0.505	3.46401e-106	3	DST	GLI 1
NR2F2	3.1528e-110	2.19498	1	0.543	6.85703e-106	3	NR2F2	GLI 1
COL14A1	4.73584e-110	1.61458	0.793	0.17	1.03e-105	3	COL14A1	GLI 1
MT2A	7.00102e-110	1.72322	0.902	0.254	1.52265e-105	3	MT2A	GLI 1
RAP2B	7.4243e-110	1.43037	0.943	0.311	1.61471e-105	3	RAP2B	GLI 1
AP1S2	1.09432e-109	1.43102	0.959	0.311	2.38005e-105	3	AP1S2	GLI 1
TGFBR2	1.25923e-109	1.43123	0.917	0.299	2.73869e-105	3	TGFBR2	GLI 1
EMP2	4.71972e-109	1.46321	0.969	0.356	1.02649e-104	3	EMP2	GLI 1
PON2	1.79402e-108	1.48022	0.953	0.37	3.90181e-104	3	PON2	GLI 1
CSRP1	1.44345e-107	0.958027	0.772	0.169	3.13937e-103	3	CSRP1	GLI 1
LAMB1	8.80459e-107	2.02155	0.99	0.466	1.91491e-102	3	LAMB1	GLI 1
AC020916.1	1.25616e-105	1.63128	0.803	0.209	2.73201e-101	3	AC020916.1	GLI 1
FXYD1	1.90182e-105	1.80426	0.99	0.419	4.13626e-101	3	FXYD1	GLI 1
ARHGEF10	2.78221e-105	0.996367	0.813	0.21	6.05104e-101	3	ARHGEF10	GLI 1
WWP1	1.48066e-104	0.931299	0.891	0.255	3.22028e-100	3	WWP1	GLI 1
SECISBP2L	3.51951e-104	1.51953	0.943	0.362	7.65458e-100	3	SECISBP2L	GLI 1
FIGN	3.98539e-104	0.976073	0.725	0.151	8.66782e-100	3	FIGN	GLI 1
ARHGEF26	4.10044e-103	0.964462	0.699	0.146	8.91804e-99	3	ARHGEF26	GLI 1
NDRG2	4.35597e-103	1.70732	0.984	0.445	9.47379e-99	3	NDRG2	GLI 1
NR2F2-AS1	1.69236e-102	0.973744	0.819	0.205	3.68072e-98	3	NR2F2-AS1	GLI 1
AFAP1L2	3.98634e-102	1.17226	0.907	0.285	8.6699e-98	3	AFAP1L2	GLI 1
GLTP	5.12884e-101	1.26844	0.933	0.37	1.11547e-96	3	GLTP	GLI 1
TLN2	6.58033e-100	1.20823	0.813	0.234	1.43116e-95	3	TLN2	GLI 1
C1orf198	9.86058e-99	0.971265	0.834	0.241	2.14458e-94	3	C1orf198	GLI 1
BICD1	2.21862e-98	1.05453	0.839	0.25	4.82527e-94	3	BICD1	GLI 1
OAF	3.19582e-98	1.19358	0.865	0.277	6.9506e-94	3	OAF	GLI 1
QKI	3.25753e-98	1.79067	0.995	0.575	7.08479e-94	3	QKI	GLI 1
FBLN2	6.79864e-98	1.07628	0.798	0.203	1.47864e-93	3	FBLN2	GLI 1
MARCKS	2.26673e-97	1.77926	1	0.792	4.92992e-93	3	MARCKS	GLI 1
FAM181B	9.0771e-97	0.841089	0.668	0.135	1.97418e-92	3	FAM181B	GLI 1
STARD13	2.01002e-95	0.868616	0.736	0.172	4.3716e-91	3	STARD13	GLI 1
ANXA2	1.37078e-94	2.13811	0.99	0.592	2.98131e-90	3	ANXA2	GLI 1
ELOVL2	1.50543e-94	0.8213	0.591	0.097	3.27415e-90	3	ELOVL2	GLI 1
ID4	1.92528e-94	1.4892	0.99	0.419	4.18729e-90	3	ID4	GLI 1
DBI	1.27844e-93	1.87234	0.99	0.615	2.78049e-89	3	DBI	GLI 1
SLC9A3R1	1.64146e-93	0.856968	0.788	0.205	3.57001e-89	3	SLC9A3R1	GLI 1
DAG1	4.7128e-93	1.03755	0.793	0.236	1.02499e-88	3	DAG1	GLI 1
PPFIBP1	5.27326e-93	1.53263	0.948	0.426	1.14688e-88	3	PPFIBP1	GLI 1
PTPN14	1.83091e-92	0.928995	0.741	0.191	3.98204e-88	3	PTPN14	GLI 1
IGF2BP2	6.947e-92	1.16254	0.881	0.32	1.5109e-87	3	IGF2BP2	GLI 1
GPR137B	1.19734e-91	0.859339	0.705	0.167	2.60409e-87	3	GPR137B	GLI 1
NUDT4	6.39889e-89	1.691	0.969	0.5	1.3917e-84	3	NUDT4	GLI 1
RNF130	2.3248e-88	1.0182	0.917	0.361	5.0562e-84	3	RNF130	GLI 1
SNX18	1.01495e-87	0.932975	0.819	0.245	2.20742e-83	3	SNX18	GLI 1
PMEPA1	1.48038e-87	1.48284	0.969	0.4	3.21968e-83	3	PMEPA1	GLI 1
SSFA2	2.56666e-87	0.984287	0.87	0.314	5.58222e-83	3	SSFA2	GLI 1
S100B1	7.0801e-85	1.83416	1	0.707	1.53985e-80	3	S100B	GLI 1
CUEDC2	7.67503e-85	1.41104	0.933	0.473	1.66924e-80	3	CUEDC2	GLI 1
ARHGAP42	1.64476e-84	1.00779	0.808	0.244	3.57718e-80	3	ARHGAP42	GLI 1
FLRT3	1.72162e-84	1.53438	0.943	0.401	3.74436e-80	3	FLRT3	GLI 1
CADM2	8.91906e-84	0.887019	0.57	0.105	1.93981e-79	3	CADM2	GLI 1
SLIT2	4.31016e-83	1.27543	0.705	0.186	9.37416e-79	3	SLIT2	GLI 1
DUSP6	1.26349e-82	0.815626	0.756	0.197	2.74796e-78	3	DUSP6	GLI 1
TEAD1	5.12978e-82	1.01821	0.87	0.347	1.11568e-77	3	TEAD1	GLI 1
SPTBN1	1.42652e-81	1.45493	0.995	0.6	3.10254e-77	3	SPTBN1	GLI 1
PRSS35	5.51849e-81	1.39564	0.642	0.144	1.20022e-76	3	PRSS35	GLI 1
CRYAB	2.72164e-80	1.7018	0.87	0.349	5.91929e-76	3	CRYAB	GLI 1
OLFML2B	2.7567e-80	1.03012	0.855	0.304	5.99555e-76	3	OLFML2B	GLI 1
LMNA	3.89045e-78	1.26443	0.984	0.483	8.46135e-74	3	LMNA	GLI 1
PLXDC2	7.08616e-78	0.987566	0.896	0.323	1.54117e-73	3	PLXDC2	GLI 1
COL4A1	4.34885e-77	1.20156	0.938	0.398	9.45832e-73	3	COL4A1	GLI 1
LAMA4	2.11259e-76	1.26851	0.938	0.45	4.59467e-72	3	LAMA4	GLI 1
CELF2	2.3191e-76	0.880955	0.886	0.309	5.04382e-72	3	CELF2	GLI 1
IFITM3	3.11804e-76	1.50415	0.995	0.663	6.78143e-72	3	IFITM3	GLI 1
IFI27L2	6.70791e-76	0.825022	0.793	0.253	1.4589e-71	3	IFI27L2	GLI 1
DDIT4	7.49902e-76	0.959666	0.829	0.285	1.63096e-71	3	DDIT4	GLI 1
LDLR	1.93787e-75	0.855621	0.642	0.151	4.21467e-71	3	LDLR	GLI 1
NID2	5.06443e-75	0.90944	0.803	0.265	1.10146e-70	3	NID2	GLI 1
FYN	7.02653e-74	0.914501	0.808	0.299	1.5282e-69	3	FYN	GLI 1
DIP2B	9.87935e-74	0.936192	0.725	0.225	2.14866e-69	3	DIP2B	GLI 1
RHOJ	4.94091e-73	0.968732	0.902	0.4	1.0746e-68	3	RHOJ	GLI 1
PEBP1	6.01315e-73	1.08189	1	0.702	1.3078e-68	3	PEBP1	GLI 1
CDH1	4.26704e-72	0.876601	0.637	0.143	9.2804e-68	3	CDH1	GLI 1
LPAR1	6.60877e-72	0.906138	0.881	0.369	1.43734e-67	3	LPAR1	GLI 1
CXXC5	1.0641e-71	1.01002	0.922	0.407	2.31431e-67	3	CXXC5	GLI 1
JUND	1.2662e-71	1.2652	1	0.815	2.75386e-67	3	JUND	GLI 1
CYR61	2.73971e-71	1.70996	0.99	0.544	5.9586e-67	3	CYR61	GLI 1
CTDSPL	3.38211e-71	0.874899	0.741	0.248	7.35576e-67	3	CTDSPL	GLI 1
ETS1	4.01363e-71	0.827932	0.881	0.333	8.72924e-67	3	ETS1	GLI 1
KCTD12	4.29637e-71	1.40661	1	0.636	9.34418e-67	3	KCTD12	GLI 1
ABCA81	8.83544e-71	0.976263	0.948	0.381	1.92162e-66	3	ABCA8	GLI 1
CAP1	1.16111e-70	0.978812	0.943	0.482	2.52529e-66	3	CAP1	GLI 1
SELENOT	3.44781e-70	0.886282	0.881	0.413	7.49863e-66	3	SELENOT	GLI 1
NR4A1	4.7473e-70	1.06859	0.896	0.338	1.03249e-65	3	NR4A1	GLI 1
COMT	4.76854e-70	0.996744	0.948	0.49	1.03711e-65	3	COMT	GLI 1
USP53	1.18367e-69	1.42949	0.72	0.237	2.57435e-65	3	USP53	GLI 1
VWA1	1.40085e-69	0.867858	0.819	0.326	3.0467e-65	3	VWA1	GLI 1
FUT8	6.20628e-69	0.935644	0.881	0.391	1.3498e-64	3	FUT8	GLI 1
VIM	7.76563e-69	1.11202	1	0.872	1.68895e-64	3	VIM	GLI 1
KLF6	3.61123e-68	1.30627	0.969	0.527	7.85406e-64	3	KLF6	GLI 1
ANK3	1.41217e-67	0.875309	0.777	0.28	3.07133e-63	3	ANK3	GLI 1
MAP4K4	6.79785e-67	1.09995	0.938	0.5	1.47846e-62	3	MAP4K4	GLI 1
MINDY2	1.20917e-66	0.876733	0.788	0.3	2.62983e-62	3	MINDY2	GLI 1
MIA	1.65876e-66	1.08334	0.953	0.358	3.60764e-62	3	MIA	GLI 1
PHLDB2	9.85033e-65	0.850564	0.705	0.226	2.14235e-60	3	PHLDB2	GLI 1
IFIT2	1.53079e-64	1.03279	0.684	0.212	3.32932e-60	3	IFIT2	GLI 1
SPTAN1	5.3543e-64	0.806052	0.938	0.483	1.16451e-59	3	SPTAN1	GLI 1
FAM107B	8.77439e-64	0.926142	0.834	0.356	1.90834e-59	3	FAM107B	GLI 1
FERMT2	1.30389e-63	0.977965	0.933	0.484	2.83582e-59	3	FERMT2	GLI 1
COL4A2	2.14604e-63	0.964118	0.938	0.446	4.66742e-59	3	COL4A2	GLI 1
IFITM2	4.1629e-63	1.07943	0.943	0.49	9.05389e-59	3	IFITM2	GLI 1
RCAN1	8.28145e-63	0.919986	0.642	0.189	1.80113e-58	3	RCAN1	GLI 1
PRMT2	1.07905e-62	0.97433	0.984	0.584	2.34683e-58	3	PRMT2	GLI 1
PUF60	1.9697e-62	0.826902	0.912	0.492	4.2839e-58	3	PUF60	GLI 1
EPB41L2	2.64989e-62	1.01929	0.948	0.495	5.76324e-58	3	EPB41L2	GLI 1
PDPN	7.57269e-62	0.836204	0.798	0.328	1.64698e-57	3	PDPN	GLI 1
VCL	1.05729e-61	0.881939	0.907	0.431	2.29949e-57	3	VCL	GLI 1
NEK1	1.11619e-61	0.868973	0.777	0.32	2.42761e-57	3	NEK1	GLI 1
PPP1R15A	1.41891e-61	1.0978	0.995	0.622	3.08599e-57	3	PPP1R15A	GLI 1
RDX	2.60006e-61	0.895555	0.995	0.592	5.65487e-57	3	RDX	GLI 1
CEP170	3.45147e-60	0.891234	0.943	0.515	7.50661e-56	3	CEP170	GLI 1
ANKRD50	4.0107e-60	0.813694	0.86	0.391	8.72286e-56	3	ANKRD50	GLI 1
DICER1	4.73577e-60	0.847865	0.824	0.368	1.02998e-55	3	DICER1	GLI 1
SYNE1	1.29405e-59	0.870483	0.819	0.357	2.81444e-55	3	SYNE1	GLI 1
UBXN2A	1.29863e-59	0.808546	0.819	0.366	2.8244e-55	3	UBXN2A	GLI 1
TMEM123	7.90405e-59	0.805923	0.829	0.387	1.71905e-54	3	TMEM123	GLI 1
PRNP	8.76318e-59	0.937858	0.907	0.469	1.9059e-54	3	PRNP	GLI 1
PRDX6	1.20483e-58	1.10166	0.99	0.67	2.62038e-54	3	PRDX6	GLI 1
SRGAP2B	2.34724e-58	0.829619	0.725	0.274	5.10501e-54	3	SRGAP2B	GLI 1
ZFAND5	4.71475e-58	0.92431	0.959	0.596	1.02541e-53	3	ZFAND5	GLI 1
LGALS1	7.67411e-58	1.29046	1	0.712	1.66904e-53	3	LGALS1	GLI 1
S100A6	2.48231e-57	0.950839	0.948	0.485	5.39877e-53	3	S100A6	GLI 1
UBL3	8.86604e-57	0.895555	0.902	0.455	1.92827e-52	3	UBL3	GLI 1
RBMS3	1.10606e-56	0.852702	0.927	0.448	2.40558e-52	3	RBMS3	GLI 1
RHOC	1.41595e-56	0.816356	0.933	0.514	3.07954e-52	3	RHOC	GLI 1
DPYSL3	1.7167e-56	0.89311	0.824	0.375	3.73365e-52	3	DPYSL3	GLI 1
FOSB	1.05245e-55	1.12666	0.959	0.498	2.28898e-51	3	FOSB	GLI 1
SQLE	2.71927e-55	0.981564	0.751	0.303	5.91413e-51	3	SQLE	GLI 1
CANX	2.74533e-55	0.892109	0.959	0.609	5.97083e-51	3	CANX	GLI 1
WWTR1	8.35644e-55	0.831388	0.943	0.497	1.81744e-50	3	WWTR1	GLI 1
FAM213A	1.70943e-53	0.868008	0.896	0.465	3.71784e-49	3	FAM213A	GLI 1
AHNAK	9.33935e-53	0.945503	0.912	0.452	2.03121e-48	3	AHNAK	GLI 1
NTRK2	1.23921e-52	0.896775	0.772	0.282	2.69516e-48	3	NTRK2	GLI 1
HMGCS1	1.86089e-52	1.32736	0.736	0.317	4.04724e-48	3	HMGCS1	GLI 1
ID2	1.9446e-52	0.813247	0.927	0.431	4.2293e-48	3	ID2	GLI 1
BZW2	2.32569e-52	0.853323	0.829	0.412	5.05814e-48	3	BZW2	GLI 1
PGRMC1	4.56563e-52	0.828346	0.984	0.597	9.92979e-48	3	PGRMC1	GLI 1
2007-09-01	5.53561e-52	0.830505	0.995	0.705	1.20394e-47	3	2007-09-01	GLI 1
NFKBIA	2.85222e-51	1.06763	0.855	0.419	6.20329e-47	3	NFKBIA	GLI 1
HSPA1A	2.56952e-50	1.40995	0.969	0.596	5.58845e-46	3	HSPA1A	GLI 1
CD81	4.51058e-50	0.864189	1	0.718	9.81007e-46	3	CD81	GLI 1
RHOB	8.10992e-49	1.10289	0.969	0.592	1.76383e-44	3	RHOB	GLI 1
LGALS3	1.64115e-48	0.84584	0.746	0.296	3.56933e-44	3	LGALS3	GLI 1
TUBB2B	2.13194e-47	0.853778	0.948	0.487	4.63676e-43	3	TUBB2B	GLI 1
JUN	3.4218e-47	0.903633	1	0.835	7.44208e-43	3	JUN	GLI 1
SPARC1	2.01656e-46	0.800739	1	0.739	4.38582e-42	3	SPARC	GLI 1
MSMO1	2.01439e-45	1.09785	0.705	0.328	4.38109e-41	3	MSMO1	GLI 1
WSB1	3.10874e-45	0.86107	0.995	0.602	6.76119e-41	3	WSB1	GLI 1
TUBA1A	1.14231e-40	0.850125	0.995	0.782	2.4844e-36	3	TUBA1A	GLI 1
COL3A11	3.92674e-40	0.915145	0.979	0.599	8.54026e-36	3	COL3A1	GLI 1
APOE	6.54683e-29	1.37043	0.736	0.428	1.42387e-24	3	APOE	GLI 1
S100A1	0	4.32217	0.83	0.031	0	4	S100A1	SE
KRT19	0	2.6464	0.649	0.006	0	4	KRT19	SE
KRT8	8.16441e-297	2.4319	0.676	0.016	1.77568e-292	4	KRT8	SE
CLDN9	5.11514e-296	1.74869	0.559	0.003	1.11249e-291	4	CLDN9	SE
CLDN4	9.26405e-277	2.23484	0.574	0.008	2.01484e-272	4	CLDN4	SE
CLDN3	5.56854e-247	1.60261	0.5	0.006	1.2111e-242	4	CLDN3	SE
BRICD5	7.01582e-204	2.14229	0.548	0.021	1.52587e-199	4	BRICD5	SE
GATA3	3.04386e-196	2.17069	0.569	0.026	6.62008e-192	4	GATA3	SE
WFDC2	4.18961e-181	3.1384	0.638	0.047	9.11197e-177	4	WFDC2	SE
FBXO2	3.31424e-179	3.59978	0.777	0.09	7.20815e-175	4	FBXO2	SE
PCSK1N	9.36574e-123	2.12994	0.5	0.044	2.03695e-118	4	PCSK1N	SE
EPCAM	5.38889e-111	1.92277	0.612	0.093	1.17203e-106	4	EPCAM	SE
KRT18	1.26179e-106	2.08648	0.548	0.069	2.74427e-102	4	KRT18	SE
BCAM	2.50636e-66	1.46112	0.516	0.111	5.45109e-62	4	BCAM	SE
CNMD	7.9181e-65	3.31376	0.67	0.229	1.72211e-60	4	CNMD	SE
S100A13	7.53588e-61	3.44352	0.83	0.503	1.63898e-56	4	S100A13	SE
CD24	1.60839e-60	2.14299	0.606	0.176	3.49809e-56	4	CD24	SE
USH1C	7.22333e-60	1.48789	0.553	0.14	1.571e-55	4	USH1C	SE
SSX2IP	4.74849e-58	1.72474	0.628	0.206	1.03275e-53	4	SSX2IP	SE
IGF1	3.29649e-52	3.15686	0.617	0.214	7.16954e-48	4	IGF1	SE
COL11A2	2.73863e-49	1.96912	0.59	0.201	5.95625e-45	4	COL11A2	SE
CKB	1.98101e-45	1.67516	0.622	0.225	4.30849e-41	4	CKB	SE
PTPRF	6.50365e-45	1.67912	0.521	0.165	1.41448e-40	4	PTPRF	SE
SFRP11	2.29052e-41	1.87353	0.511	0.148	4.98166e-37	4	SFRP1	SE
SKP1	5.64603e-38	1.49648	0.888	0.803	1.22796e-33	4	SKP1	SE
SPINT2	1.46609e-35	1.6442	0.67	0.383	3.1886e-31	4	SPINT2	SE
DCLK1	5.13614e-35	1.52822	0.527	0.204	1.11706e-30	4	DCLK1	SE
SYNE2	2.23591e-34	2.29979	0.67	0.395	4.86289e-30	4	SYNE2	SE
NEDD4L	4.20485e-33	1.22263	0.505	0.194	9.14513e-29	4	NEDD4L	SE
EZR	4.50249e-33	1.18939	0.58	0.258	9.79246e-29	4	EZR	SE
COL9A31	1.19409e-29	1.29481	0.75	0.429	2.59703e-25	4	COL9A3	SE
LIMCH1	4.5053e-28	1.15058	0.585	0.27	9.79857e-24	4	LIMCH1	SE
CYB5A	1.05613e-26	1.66928	0.601	0.364	2.29698e-22	4	CYB5A	SE
ATP1A1	1.38273e-26	1.62089	0.654	0.441	3.00729e-22	4	ATP1A1	SE
SRGAP1	1.0373e-23	1.34105	0.553	0.311	2.25602e-19	4	SRGAP1	SE
MIA1	1.29254e-23	2.06257	0.633	0.383	2.81114e-19	4	MIA	SE
COL11A1	1.7639e-21	1.34085	0.633	0.405	3.8363e-17	4	COL11A1	SE
TUBB4B	2.73805e-21	1.15208	0.697	0.561	5.95499e-17	4	TUBB4B	SE
TTYH11	1.79704e-20	0.913779	0.548	0.284	3.90837e-16	4	TTYH1	SE
SRGAP3	1.76686e-19	1.14865	0.553	0.329	3.84275e-15	4	SRGAP3	SE
ATP1B1	6.26373e-19	1.32254	0.617	0.431	1.3623e-14	4	ATP1B1	SE
BCL2	2.77507e-18	1.59492	0.521	0.302	6.03551e-14	4	BCL2	SE
CRABP2	8.11689e-18	1.00985	0.559	0.331	1.76534e-13	4	CRABP2	SE
RFLNB	1.47741e-17	1.14618	0.505	0.28	3.21322e-13	4	RFLNB	SE
TWF1	4.46482e-17	1.57287	0.569	0.394	9.71053e-13	4	TWF1	SE
MYO6	1.92592e-16	1.11669	0.596	0.433	4.18868e-12	4	MYO6	SE
SCG5	6.00635e-14	1.16499	0.521	0.36	1.30632e-09	4	SCG5	SE
HSP90B1	7.92228e-13	0.906053	0.782	0.724	1.72302e-08	4	HSP90B1	SE
CCDC80	8.33114e-13	1.88951	0.548	0.459	1.81194e-08	4	CCDC80	SE
SPTSSA	1.11265e-12	1.03762	0.564	0.448	2.41991e-08	4	SPTSSA	SE
FOSB1	1.24338e-11	1.10172	0.654	0.522	2.70422e-07	4	FOSB	SE
UCHL1	1.76582e-11	1.0172	0.5	0.337	3.84049e-07	4	UCHL1	SE
ENAH	2.55786e-11	0.844237	0.601	0.446	5.56309e-07	4	ENAH	SE
HSPA5	4.44643e-11	0.961926	0.734	0.683	9.67055e-07	4	HSPA5	SE
FXYD6	8.19733e-11	0.964697	0.532	0.407	1.78284e-06	4	FXYD6	SE
EIF3E	1.93908e-10	0.869946	0.739	0.691	4.21732e-06	4	EIF3E	SE
ACTN4	1.9614e-10	0.885891	0.644	0.553	4.26585e-06	4	ACTN4	SE
ID21	2.10409e-10	0.921952	0.596	0.456	4.57618e-06	4	ID2	SE
PDIA3	2.9042e-09	0.870366	0.697	0.681	6.31635e-05	4	PDIA3	SE
ODF2L	4.81665e-09	0.902143	0.543	0.427	0.000104757	4	ODF2L	SE
2011-09-01	9.96637e-09	1.00739	0.585	0.502	0.000216759	4	2011-09-01	SE
ATP2B1	2.37151e-06	1.02379	0.569	0.558	0.051578	4	ATP2B1	SE
EPM2AIP1	3.38409e-06	0.813744	0.511	0.453	0.0736005	4	EPM2AIP1	SE
CDKN1C	3.40979e-06	1.03805	0.559	0.519	0.0741596	4	CDKN1C	SE
BTG2	4.99571e-05	0.801716	0.564	0.541	1	4	BTG2	SE
CTGF	0.000108181	0.85265	0.521	0.44	1	4	CTGF	SE
KCNQ1OT1	0.000556482	1.23762	0.527	0.519	1	4	KCNQ1OT1	SE
ANXA21	0.00163799	0.888054	0.633	0.62	1	4	ANXA2	SE
COL9A32	2.87363e-67	1.65153	0.963	0.414	6.24986e-63	5	COL9A3	F/O 3
COL2A11	5.51306e-66	1.65638	0.989	0.497	1.19904e-61	5	COL2A1	F/O 3
IRX1	9.04896e-66	0.810047	0.92	0.351	1.96806e-61	5	IRX1	F/O 3
CTHRC1	3.40981e-59	1.27066	0.882	0.346	7.416e-55	5	CTHRC1	F/O 3
EDNRA1	2.37921e-58	0.864886	0.759	0.233	5.17454e-54	5	EDNRA	F/O 3
COL9A21	8.07399e-58	1.27787	0.989	0.477	1.75601e-53	5	COL9A2	F/O 3
OTOR1	9.11916e-57	1.92099	1	0.52	1.98333e-52	5	OTOR	F/O 3
CHL1	7.03903e-53	0.883292	0.963	0.383	1.53092e-48	5	CHL1	F/O 3
CNTN1	1.67155e-48	1.00252	0.888	0.394	3.63545e-44	5	CNTN1	F/O 3
SPARCL1	2.30063e-47	1.01257	0.979	0.456	5.00364e-43	5	SPARCL1	F/O 3
NREP	1.35254e-44	1.02996	1	0.71	2.94163e-40	5	NREP	F/O 3
CST31	1.34361e-26	1.28152	1	0.756	2.92222e-22	5	CST3	F/O 3
PTGDS	1.55637e-26	1.60588	0.834	0.422	3.38496e-22	5	PTGDS	F/O 3
NEFM	1.38599e-224	1.59144	0.918	0.075	3.01438e-220	6	NEFM	F/O 4
TNC	6.07522e-217	1.30408	0.784	0.055	1.3213e-212	6	TNC	F/O 4
TMEM100	2.56017e-216	1.57248	0.901	0.085	5.56811e-212	6	TMEM100	F/O 4
DAB1	2.4411e-206	0.980613	0.731	0.049	5.30914e-202	6	DAB1	F/O 4
GAL	6.69913e-198	1.01846	0.561	0.022	1.45699e-193	6	GAL	F/O 4
TGM2	5.49622e-185	1.26647	0.719	0.055	1.19537e-180	6	TGM2	F/O 4
NOTUM	1.38589e-177	1.05665	0.825	0.083	3.01417e-173	6	NOTUM	F/O 4
NKD1	1.82798e-169	1.66019	0.895	0.127	3.97567e-165	6	NKD1	F/O 4
LUZP2	1.62431e-157	1.0514	0.795	0.088	3.53271e-153	6	LUZP2	F/O 4
SP5	4.60974e-155	0.910917	0.737	0.077	1.00257e-150	6	SP5	F/O 4
NAV3	9.02395e-155	1.44718	0.924	0.153	1.96262e-150	6	NAV3	F/O 4
DACH1	3.92106e-154	1.2004	0.912	0.136	8.52791e-150	6	DACH1	F/O 4
OSR2	2.27978e-144	1.21081	0.947	0.152	4.9583e-140	6	OSR2	F/O 4
AC005224.3	3.43046e-141	1.2078	0.754	0.096	7.46091e-137	6	AC005224.3	F/O 4
HS3ST3B1	3.46538e-140	1.03217	0.883	0.149	7.53685e-136	6	HS3ST3B1	F/O 4
NDNF	6.98896e-139	1.52864	0.947	0.185	1.52003e-134	6	NDNF	F/O 4
NOV	9.06109e-139	3.49448	0.994	0.26	1.9707e-134	6	NOV	F/O 4
ENPP2	1.07289e-135	1.19165	0.842	0.138	2.33343e-131	6	ENPP2	F/O 4
ITGA8	2.84027e-128	1.12481	0.936	0.166	6.17731e-124	6	ITGA8	F/O 4
CDH6	1.12285e-127	1.42283	0.959	0.205	2.44209e-123	6	CDH6	F/O 4
TACC2	1.86993e-125	1.29947	0.865	0.167	4.06691e-121	6	TACC2	F/O 4
CREB5	3.40562e-125	1.85769	0.977	0.264	7.40688e-121	6	CREB5	F/O 4
LRRN3	5.62719e-124	0.860822	0.69	0.088	1.22386e-119	6	LRRN3	F/O 4
ZNF385D	1.13779e-119	1.60997	1	0.283	2.47459e-115	6	ZNF385D	F/O 4
FAP	7.39215e-118	1.79442	0.994	0.314	1.60772e-113	6	FAP	F/O 4
BAMBI	2.0976e-116	2.10338	0.971	0.286	4.56207e-112	6	BAMBI	F/O 4
ROBO1	1.96391e-112	1.46058	0.965	0.258	4.27131e-108	6	ROBO1	F/O 4
PTX3	6.18637e-110	1.87471	0.977	0.292	1.34547e-105	6	PTX3	F/O 4
RORB	1.25572e-109	0.951474	0.813	0.149	2.73106e-105	6	RORB	F/O 4
FLRT2	3.13165e-104	1.3979	0.977	0.279	6.81103e-100	6	FLRT2	F/O 4
JCAD	1.21398e-102	0.953257	0.889	0.212	2.6403e-98	6	JCAD	F/O 4
RAMP2	4.58119e-99	1.61399	0.977	0.339	9.96364e-95	6	RAMP2	F/O 4
PDRG1	1.47992e-95	1.33061	0.924	0.316	3.21868e-91	6	PDRG1	F/O 4
EPHA7	3.78253e-95	1.39664	0.988	0.339	8.22663e-91	6	EPHA7	F/O 4
SERPINE2	2.70211e-93	2.32587	1	0.494	5.87681e-89	6	SERPINE2	F/O 4
PLEKHG1	4.97816e-91	0.90536	0.854	0.231	1.0827e-86	6	PLEKHG1	F/O 4
RHOU	1.46399e-89	1.25833	0.906	0.274	3.18404e-85	6	RHOU	F/O 4
FILIP1L	1.12822e-85	0.859852	0.766	0.163	2.45377e-81	6	FILIP1L	F/O 4
ARL4A	4.33855e-81	1.69806	0.971	0.452	9.43592e-77	6	ARL4A	F/O 4
AKAP12	1.16324e-80	1.52417	0.977	0.41	2.52992e-76	6	AKAP12	F/O 4
CXADR	1.76091e-79	1.163	0.912	0.313	3.82981e-75	6	CXADR	F/O 4
ATP1A2	8.78421e-79	1.87808	0.988	0.509	1.91048e-74	6	ATP1A2	F/O 4
NFIL3	1.52776e-78	0.994016	0.959	0.349	3.32273e-74	6	NFIL3	F/O 4
APCDD1	4.50626e-78	0.845145	0.848	0.232	9.80067e-74	6	APCDD1	F/O 4
SMS	8.28106e-77	1.2494	0.994	0.463	1.80105e-72	6	SMS	F/O 4
PDGFRA	1.26933e-74	1.42618	0.977	0.428	2.76068e-70	6	PDGFRA	F/O 4
TSHZ2	1.60423e-73	0.889736	0.936	0.309	3.48904e-69	6	TSHZ2	F/O 4
TJP1	3.07978e-73	1.34312	0.994	0.581	6.69821e-69	6	TJP1	F/O 4
EFNB2	3.06312e-72	1.0384	0.965	0.386	6.66197e-68	6	EFNB2	F/O 4
PTPRD	2.11816e-70	0.850292	0.912	0.314	4.60679e-66	6	PTPRD	F/O 4
PTN	1.9384e-69	1.59054	1	0.776	4.21583e-65	6	PTN	F/O 4
CRNDE	2.36901e-68	0.975092	0.982	0.429	5.15236e-64	6	CRNDE	F/O 4
BTBD3	3.6566e-67	1.11352	0.93	0.393	7.95275e-63	6	BTBD3	F/O 4
NR2F1	8.17101e-67	1.52211	1	0.645	1.77711e-62	6	NR2F1	F/O 4
FOXC2	4.15375e-66	0.99653	0.854	0.276	9.034e-62	6	FOXC2	F/O 4
DCN	4.43189e-65	1.15659	0.994	0.451	9.63892e-61	6	DCN	F/O 4
EPB41L21	2.04093e-64	1.08857	0.977	0.497	4.43882e-60	6	EPB41L2	F/O 4
SLC1A3	9.2089e-61	0.888514	0.924	0.369	2.00284e-56	6	SLC1A3	F/O 4
ARHGAP29	1.48342e-60	0.934384	0.906	0.351	3.22629e-56	6	ARHGAP29	F/O 4
IRX5	3.79461e-60	0.835841	0.971	0.41	8.25289e-56	6	IRX5	F/O 4
RHOBTB3	3.068e-59	1.14373	0.994	0.586	6.6726e-55	6	RHOBTB3	F/O 4
NTRK21	3.39405e-59	1.07096	0.825	0.282	7.38172e-55	6	NTRK2	F/O 4
ZEB21	2.80471e-58	0.884533	0.982	0.406	6.09996e-54	6	ZEB2	F/O 4
DAAM1	3.04395e-56	0.803766	0.936	0.435	6.62029e-52	6	DAAM1	F/O 4
COX6C	8.47308e-56	1.01763	0.994	0.702	1.84281e-51	6	COX6C	F/O 4
RAB11A	1.80409e-53	0.830574	0.994	0.548	3.92372e-49	6	RAB11A	F/O 4
IGFBP51	1.24137e-52	1.16966	0.982	0.441	2.69985e-48	6	IGFBP5	F/O 4
FBLN1	2.56135e-52	0.958581	0.953	0.423	5.57068e-48	6	FBLN1	F/O 4
S100A61	1.44654e-51	0.838008	0.947	0.489	3.14608e-47	6	S100A6	F/O 4
SOCS3	2.53895e-51	1.25114	0.994	0.597	5.52196e-47	6	SOCS3	F/O 4
HILPDA	8.21578e-51	0.83195	0.754	0.279	1.78685e-46	6	HILPDA	F/O 4
COLEC12	1.76163e-50	0.844973	0.994	0.472	3.83137e-46	6	COLEC12	F/O 4
TLE4	2.23071e-50	0.803794	0.918	0.436	4.85156e-46	6	TLE4	F/O 4
ZFP36	9.32449e-46	1.25704	1	0.671	2.02798e-41	6	ZFP36	F/O 4
ZBTB20	4.28621e-45	0.836045	0.982	0.567	9.32207e-41	6	ZBTB20	F/O 4
HLA-E	2.71489e-44	0.848628	0.982	0.528	5.90462e-40	6	HLA-E	F/O 4
STAT3	4.44903e-44	0.802329	0.982	0.539	9.6762e-40	6	STAT3	F/O 4
EMCN	9.50081e-44	0.867212	0.994	0.488	2.06633e-39	6	EMCN	F/O 4
CRYM1	1.88373e-43	1.23353	1	0.586	4.09693e-39	6	CRYM	F/O 4
SOCS1	6.55321e-38	0.838644	0.784	0.344	1.42526e-33	6	SOCS1	F/O 4
AC007952.4	7.13895e-33	0.819426	0.813	0.395	1.55265e-28	6	AC007952.4	F/O 4
POSTN	3.17969e-31	0.86407	0.994	0.598	6.91551e-27	6	POSTN	F/O 4
GADD45A	7.45133e-28	0.824631	0.678	0.306	1.62059e-23	6	GADD45A	F/O 4
ALAS2	7.97295e-229	2.53306	0.652	0.023	1.73404e-224	7	ALAS2	RBC 1
HBG1	1.38807e-222	2.52571	0.634	0.022	3.01892e-218	7	HBG1	RBC 1
HBB	1.12232e-218	5.19535	0.776	0.049	2.44094e-214	7	HBB	RBC 1
HBA1	3.93545e-217	4.88724	0.745	0.043	8.5592e-213	7	HBA1	RBC 1
HBG2	3.00288e-206	5.0406	0.727	0.046	6.53097e-202	7	HBG2	RBC 1
AHSP	4.89984e-205	1.85732	0.621	0.024	1.06567e-200	7	AHSP	RBC 1
HBM	4.12355e-200	2.13507	0.596	0.023	8.96831e-196	7	HBM	RBC 1
HEMGN	1.16675e-178	1.26902	0.54	0.021	2.53757e-174	7	HEMGN	RBC 1
HBA2	5.42741e-176	5.01799	0.776	0.076	1.18041e-171	7	HBA2	RBC 1
TENT5C	1.22861e-80	0.862944	0.553	0.085	2.6721e-76	7	TENT5C	RBC 1
MPP1	3.85704e-63	0.879086	0.547	0.107	8.38868e-59	7	MPP1	RBC 1
SLC25A37	1.29069e-47	2.83464	0.758	0.444	2.80713e-43	7	SLC25A37	RBC 1
RBM38	3.41677e-43	1.03244	0.565	0.179	7.43113e-39	7	RBM38	RBC 1
DCAF12	2.2221e-41	1.19616	0.59	0.213	4.83286e-37	7	DCAF12	RBC 1
SNCA	7.19375e-41	2.32953	0.702	0.382	1.56457e-36	7	SNCA	RBC 1
EPB41	2.52667e-39	1.01496	0.658	0.273	5.49526e-35	7	EPB41	RBC 1
BPGM	8.6346e-37	1.45938	0.571	0.222	1.87794e-32	7	BPGM	RBC 1
FAM210B	2.77342e-30	1.2754	0.671	0.408	6.03192e-26	7	FAM210B	RBC 1
ADIPOR1	4.52351e-30	0.916436	0.621	0.321	9.83819e-26	7	ADIPOR1	RBC 1
SLC25A39	1.49126e-29	1.5428	0.665	0.413	3.24335e-25	7	SLC25A39	RBC 1
GYPC	7.47046e-28	1.35448	0.683	0.437	1.62475e-23	7	GYPC	RBC 1
BLVRB	1.81224e-23	1.3871	0.658	0.446	3.94145e-19	7	BLVRB	RBC 1
BNIP3L	8.99198e-13	0.806828	0.702	0.67	1.95567e-08	7	BNIP3L	RBC 1
OAZ1	1.27264e-11	0.857697	0.72	0.762	2.76786e-07	7	OAZ1	RBC 1
TPM11	3.30384e-37	1.62573	0.912	0.619	7.18553e-33	8	TPM1	F/O 5
OTOR2	1.35717e-35	1.34562	0.964	0.531	2.95171e-31	8	OTOR	F/O 5
S100B2	5.85038e-34	1.25128	0.978	0.714	1.2724e-29	8	S100B	F/O 5
RPLP0	7.84931e-31	0.812741	0.985	0.859	1.70715e-26	8	RPLP0	F/O 5
CST32	3.34592e-30	1.52476	0.934	0.764	7.27703e-26	8	CST3	F/O 5
MARCKSL1	7.69083e-20	0.835507	0.92	0.742	1.67268e-15	8	MARCKSL1	F/O 5
HINT1	5.22305e-18	0.948812	0.825	0.704	1.13596e-13	8	HINT1	F/O 5
IER2	4.04194e-16	0.814335	0.912	0.774	8.79083e-12	8	IER2	F/O 5
CEBPD	2.90944e-14	0.997017	0.818	0.653	6.32775e-10	8	CEBPD	F/O 5
MRPS61	3.40454e-14	1.23754	0.679	0.554	7.40454e-10	8	MRPS6	F/O 5
MAF	7.81067e-12	0.836696	0.701	0.58	1.69874e-07	8	MAF	F/O 5
GADD45B	2.39951e-10	1.05537	0.701	0.578	5.21869e-06	8	GADD45B	F/O 5
CRYM2	5.89049e-10	0.871254	0.788	0.603	1.28112e-05	8	CRYM	F/O 5
TWIST1	9.32339e-08	0.88809	0.584	0.482	0.00202774	8	TWIST1	F/O 5
METAP2	1.943e-05	0.807542	0.591	0.649	0.422583	8	METAP2	F/O 5
PTGDS1	0.000135996	1.28219	0.518	0.446	1	8	PTGDS	F/O 5
CDO1	0.000453375	0.924273	0.496	0.502	1	8	CDO1	F/O 5
HIST1H3G	4.52219e-194	2.01292	0.5	0.01	9.8353e-190	9	HIST1H3G	PROL
SPC25	2.58508e-177	1.57449	0.528	0.015	5.6223e-173	9	SPC25	PROL
UBE2C	3.00684e-175	2.78065	0.575	0.021	6.53958e-171	9	UBE2C	PROL
RRM2	8.80359e-167	1.75847	0.5	0.014	1.91469e-162	9	RRM2	PROL
TK1	1.42764e-159	2.03155	0.585	0.025	3.10498e-155	9	TK1	PROL
NCAPG	9.59065e-149	1.8972	0.528	0.022	2.08587e-144	9	NCAPG	PROL
CDK1	1.91947e-140	3.02371	0.689	0.052	4.17466e-136	9	CDK1	PROL
BIRC5	3.2332e-135	1.96815	0.547	0.028	7.03189e-131	9	BIRC5	PROL
NDC80	2.11112e-128	1.54896	0.519	0.027	4.59148e-124	9	NDC80	PROL
CENPM	3.1581e-125	1.31143	0.5	0.025	6.86856e-121	9	CENPM	PROL
NUSAP1	3.23373e-123	3.45701	0.736	0.076	7.03303e-119	9	NUSAP1	PROL
TOP2A	1.79509e-119	3.94173	0.726	0.076	3.90413e-115	9	TOP2A	PROL
PCLAF	5.1281e-114	2.85974	0.67	0.064	1.11531e-109	9	PCLAF	PROL
TPX2	1.14189e-101	2.45976	0.594	0.056	2.48349e-97	9	TPX2	PROL
TYMS	1.10387e-89	2.60235	0.745	0.119	2.40082e-85	9	TYMS	PROL
CENPU	2.88335e-71	1.78838	0.575	0.08	6.271e-67	9	CENPU	PROL
ZWINT	3.1861e-69	1.71936	0.538	0.071	6.92944e-65	9	ZWINT	PROL
CENPH	1.2945e-67	2.08805	0.613	0.1	2.81542e-63	9	CENPH	PROL
MAD2L1	2.2509e-66	1.84518	0.566	0.085	4.89549e-62	9	MAD2L1	PROL
TUBA1B	1.36421e-65	2.81939	1	0.744	2.96703e-61	9	TUBA1B	PROL
HIST1H1B	7.64806e-60	2.9786	0.566	0.096	1.66338e-55	9	HIST1H1B	PROL
HMGB1	1.03113e-56	2.02298	0.991	0.81	2.2426e-52	9	HMGB1	PROL
H2AFZ	1.23416e-49	2.87666	0.906	0.594	2.68418e-45	9	H2AFZ	PROL
TUBB	5.8459e-44	1.92806	0.943	0.751	1.27142e-39	9	TUBB	PROL
STMN1	1.50314e-43	1.98963	0.943	0.753	3.26918e-39	9	STMN1	PROL
CENPF	1.94464e-43	2.93719	0.528	0.114	4.2294e-39	9	CENPF	PROL
UBE2T	1.05852e-40	1.56171	0.575	0.149	2.30218e-36	9	UBE2T	PROL
HMGN2	2.93467e-40	2.18843	0.915	0.743	6.38261e-36	9	HMGN2	PROL
HMGB2	1.02549e-35	3.19814	0.783	0.472	2.23033e-31	9	HMGB2	PROL
PTMA	1.80954e-35	1.01846	0.991	0.886	3.93557e-31	9	PTMA	PROL
PTTG1	1.36419e-34	2.55244	0.623	0.223	2.96699e-30	9	PTTG1	PROL
HIST1H1A	9.92473e-34	3.42806	0.613	0.212	2.15853e-29	9	HIST1H1A	PROL
HIST1H4C	9.73473e-32	4.21543	0.868	0.661	2.11721e-27	9	HIST1H4C	PROL
HIST1H1D	2.0494e-28	3.25072	0.755	0.419	4.45724e-24	9	HIST1H1D	PROL
CDCA4	6.54037e-28	1.41852	0.5	0.148	1.42247e-23	9	CDCA4	PROL
LMNB1	1.31019e-25	1.52924	0.528	0.192	2.84953e-21	9	LMNB1	PROL
RFC3	1.97403e-25	1.38626	0.509	0.167	4.29331e-21	9	RFC3	PROL
H2AFX	1.37987e-23	2.34608	0.679	0.43	3.00107e-19	9	H2AFX	PROL
TUBB4B1	9.24202e-23	2.31326	0.745	0.563	2.01005e-18	9	TUBB4B	PROL
CKAP2	1.27949e-20	2.40376	0.642	0.379	2.78277e-16	9	CKAP2	PROL
CKS2	2.14259e-20	1.86493	0.604	0.307	4.65992e-16	9	CKS2	PROL
YBX1	3.09104e-20	0.924668	0.896	0.819	6.72271e-16	9	YBX1	PROL
GAPDH	3.17407e-20	0.861164	0.953	0.824	6.90329e-16	9	GAPDH	PROL
PCNA	2.21355e-19	2.01357	0.594	0.295	4.81425e-15	9	PCNA	PROL
UBE2S	4.05914e-19	1.97028	0.708	0.552	8.82821e-15	9	UBE2S	PROL
RAN	2.22026e-18	1.2869	0.783	0.679	4.82884e-14	9	RAN	PROL
CKS1B	2.28839e-18	1.66691	0.604	0.353	4.97702e-14	9	CKS1B	PROL
PPIA	2.51857e-17	0.883341	0.877	0.784	5.47763e-13	9	PPIA	PROL
RANBP1	3.69596e-17	1.68899	0.726	0.57	8.03835e-13	9	RANBP1	PROL
ATAD2	8.54043e-17	1.5695	0.5	0.227	1.85746e-12	9	ATAD2	PROL
RRM1	8.18765e-16	1.33153	0.5	0.242	1.78073e-11	9	RRM1	PROL
SMC2	1.07484e-15	1.52384	0.557	0.32	2.33766e-11	9	SMC2	PROL
TMPO	1.79781e-15	1.76536	0.604	0.402	3.91006e-11	9	TMPO	PROL
HIST1H1C	2.37176e-15	2.4572	0.632	0.4	5.15835e-11	9	HIST1H1C	PROL
HIST1H1E	9.38854e-15	2.10857	0.66	0.486	2.04191e-10	9	HIST1H1E	PROL
KPNA2	1.96222e-13	2.19203	0.594	0.374	4.26763e-09	9	KPNA2	PROL
H2AFV	2.04123e-13	1.49897	0.651	0.557	4.43947e-09	9	H2AFV	PROL
DEK	2.07488e-13	1.42604	0.689	0.609	4.51266e-09	9	DEK	PROL
FAM111A	2.18394e-13	1.25908	0.509	0.266	4.74984e-09	9	FAM111A	PROL
TMEM106C	3.2724e-13	1.35694	0.642	0.47	7.11714e-09	9	TMEM106C	PROL
RPA3	5.66759e-13	1.27479	0.509	0.272	1.23264e-08	9	RPA3	PROL
SNRPD1	1.97729e-12	1.38675	0.698	0.569	4.30041e-08	9	SNRPD1	PROL
CCDC34	3.00179e-12	1.46811	0.519	0.308	6.52859e-08	9	CCDC34	PROL
NUCKS1	5.97895e-12	1.21096	0.745	0.744	1.30036e-07	9	NUCKS1	PROL
PSIP1	8.37356e-12	1.31628	0.67	0.599	1.82117e-07	9	PSIP1	PROL
TUBB6	1.18021e-11	1.24	0.519	0.323	2.56684e-07	9	TUBB6	PROL
BUB3	3.10299e-11	1.55519	0.585	0.431	6.74868e-07	9	BUB3	PROL
MZT2B	3.8898e-11	0.965172	0.708	0.662	8.45992e-07	9	MZT2B	PROL
DUT	4.85761e-11	1.68428	0.66	0.555	1.05648e-06	9	DUT	PROL
TRIR	1.08019e-10	0.984519	0.726	0.646	2.3493e-06	9	TRIR	PROL
PTGES3	1.27632e-10	0.951048	0.698	0.687	2.77586e-06	9	PTGES3	PROL
CMC2	1.47645e-09	1.05511	0.528	0.384	3.21113e-05	9	CMC2	PROL
ITGB3BP	5.0909e-09	1.05059	0.509	0.328	0.000110722	9	ITGB3BP	PROL
LGALS11	9.33179e-09	0.956846	0.792	0.73	0.000202957	9	LGALS1	PROL
JPT1	9.42711e-09	1.53876	0.575	0.473	0.00020503	9	JPT1	PROL
HSPB11	1.06358e-08	1.36715	0.557	0.4	0.000231318	9	HSPB11	PROL
CKLF	5.19395e-08	1.17756	0.509	0.368	0.00112963	9	CKLF	PROL
SKA2	6.84802e-08	1.21856	0.566	0.458	0.00148938	9	SKA2	PROL
LSM4	1.09019e-07	1.07629	0.557	0.456	0.00237104	9	LSM4	PROL
HIST2H2AC	1.40579e-07	1.55862	0.566	0.481	0.00305746	9	HIST2H2AC	PROL
RHEB	1.89411e-07	1.04007	0.613	0.602	0.00411949	9	RHEB	PROL
ANP32E	2.19708e-07	1.05303	0.585	0.511	0.00477844	9	ANP32E	PROL
PTMS	2.59837e-07	0.863123	0.745	0.729	0.0056512	9	PTMS	PROL
BTG3	2.7817e-07	1.04091	0.67	0.602	0.00604991	9	BTG3	PROL
SNRPB	4.07798e-07	0.976905	0.604	0.529	0.00886921	9	SNRPB	PROL
CBX5	4.49114e-07	0.942715	0.642	0.661	0.00976777	9	CBX5	PROL
ARL6IP1	5.2306e-07	1.99995	0.604	0.579	0.011376	9	ARL6IP1	PROL
SNRPG	9.51405e-07	1.03826	0.623	0.591	0.0206921	9	SNRPG	PROL
RAD21	1.11294e-06	1.25733	0.585	0.548	0.0242053	9	RAD21	PROL
TPI1	3.15485e-06	0.857582	0.67	0.668	0.0686148	9	TPI1	PROL
SRSF2	3.46863e-06	0.802834	0.67	0.629	0.0754392	9	SRSF2	PROL
LSM3	3.90541e-06	0.898727	0.604	0.557	0.0849388	9	LSM3	PROL
PHGDH	4.5634e-06	0.946929	0.538	0.454	0.0992493	9	PHGDH	PROL
SNRPF	6.8885e-06	0.863306	0.623	0.581	0.149818	9	SNRPF	PROL
FABP5	7.1188e-06	1.11347	0.575	0.446	0.154827	9	FABP5	PROL
ANP32B	7.15064e-06	0.932668	0.623	0.665	0.155519	9	ANP32B	PROL
PEG101	9.44848e-06	0.974243	0.604	0.516	0.205495	9	PEG10	PROL
PSMC3	9.84613e-06	0.917785	0.547	0.479	0.214143	9	PSMC3	PROL
CALM3	1.03808e-05	0.932243	0.632	0.616	0.225771	9	CALM3	PROL
PIN1	1.17236e-05	0.858283	0.557	0.461	0.254976	9	PIN1	PROL
CENPX	1.46653e-05	1.01767	0.547	0.437	0.318956	9	CENPX	PROL
SLC25A5	1.7822e-05	0.957434	0.651	0.625	0.38761	9	SLC25A5	PROL
BANF1	1.98144e-05	0.877579	0.623	0.621	0.430944	9	BANF1	PROL
VDAC3	2.94135e-05	0.954239	0.585	0.538	0.639715	9	VDAC3	PROL
NT5DC2	3.14396e-05	0.929058	0.5	0.397	0.683779	9	NT5DC2	PROL
LSM5	3.75985e-05	0.889904	0.547	0.501	0.81773	9	LSM5	PROL
CDK4	3.8413e-05	1.13152	0.585	0.537	0.835445	9	CDK4	PROL
PAFAH1B3	5.60081e-05	0.8069	0.538	0.481	1	9	PAFAH1B3	PROL
CACYBP	8.38054e-05	1.06606	0.594	0.538	1	9	CACYBP	PROL
TPM2	0.000137574	0.834553	0.594	0.525	1	9	TPM2	PROL
NASP	0.000166381	0.976284	0.623	0.634	1	9	NASP	PROL
ANAPC11	0.0002159	0.829786	0.585	0.594	1	9	ANAPC11	PROL
SMC3	0.0004695	0.818774	0.566	0.555	1	9	SMC3	PROL
MAZ	0.000789892	0.83487	0.547	0.53	1	9	MAZ	PROL
PSMD14	0.000918167	0.92599	0.509	0.452	1	9	PSMD14	PROL
SIVA1	0.00136507	0.855786	0.547	0.561	1	9	SIVA1	PROL
POLR2J	0.00236993	0.825838	0.566	0.533	1	9	POLR2J	PROL
SNRPE	0.00939378	0.878834	0.594	0.608	1	9	SNRPE	PROL
2001-11-01	4.07957e-49	2.66752	0.848	0.284	8.87266e-45	10	NOV	F/O 6
PTN1	8.60838e-14	1.11794	0.905	0.785	1.87224e-09	10	PTN	F/O 6
NR2F11	2.80243e-12	0.939861	0.838	0.661	6.095e-08	10	NR2F1	F/O 6
COLEC121	6.87643e-11	1.8163	0.619	0.5	1.49556e-06	10	COLEC12	F/O 6
POSTN1	1.33725e-09	1.40034	0.762	0.618	2.90839e-05	10	POSTN	F/O 6
DCN1	1.79567e-07	1.46067	0.581	0.481	0.00390539	10	DCN	F/O 6
AKAP121	4.53455e-06	1.79584	0.505	0.443	0.0986219	10	AKAP12	F/O 6
COX6C1	9.60783e-06	0.869543	0.648	0.723	0.208961	10	COX6C	F/O 6
TJP11	2.9295e-05	1.53317	0.552	0.61	0.637136	10	TJP1	F/O 6
ATP1A21	4.59694e-05	1.30454	0.562	0.538	0.999789	10	ATP1A2	F/O 6
RHOBTB31	0.000356225	1.26369	0.552	0.615	1	10	RHOBTB3	F/O 6
SSBP2	0.000359147	0.888998	0.219	0.514	1	10	SSBP2	F/O 6
SERPINE21	0.00285669	1.29134	0.505	0.527	1	10	SERPINE2	F/O 6
DNAJC8	0.00502482	0.810639	0.314	0.632	1	10	DNAJC8	F/O 6
RBPJ	0.00511486	0.800665	0.295	0.598	1	10	RBPJ	F/O 6
ADAM12	1.79519e-78	0.865006	0.524	0.052	3.90436e-74	11	ADAM12	F/O 7
DACH11	1.30867e-69	1.00291	0.835	0.16	2.84622e-65	11	DACH1	F/O 7
NAV31	6.44497e-69	0.861841	0.883	0.174	1.40172e-64	11	NAV3	F/O 7
OSR21	2.64254e-68	1.20392	0.864	0.176	5.74727e-64	11	OSR2	F/O 7
NDNF1	5.22299e-66	1.08496	0.913	0.206	1.13595e-61	11	NDNF	F/O 7
VCAM1	2.72697e-59	1.34168	0.845	0.223	5.9309e-55	11	VCAM1	F/O 7
ITIH5	7.32916e-59	1.54764	0.961	0.297	1.59402e-54	11	ITIH5	F/O 7
ARHGAP20	2.75331e-58	0.941184	0.835	0.201	5.98816e-54	11	ARHGAP20	F/O 7
EPHA71	3.71029e-53	1.21725	1	0.355	8.06951e-49	11	EPHA7	F/O 7
AKAP122	3.23516e-52	1.85713	0.981	0.425	7.03616e-48	11	AKAP12	F/O 7
ABCA101	5.7516e-52	0.885033	0.553	0.089	1.25092e-47	11	ABCA10	F/O 7
KLF9	7.25295e-52	0.954875	0.893	0.288	1.57744e-47	11	KLF9	F/O 7
LTBP4	1.96382e-51	0.993536	0.951	0.351	4.27111e-47	11	LTBP4	F/O 7
RORB1	2.89124e-51	0.942911	0.748	0.169	6.28817e-47	11	RORB	F/O 7
CITED2	3.23475e-50	1.56724	0.99	0.445	7.03526e-46	11	CITED2	F/O 7
PDE5A	1.49448e-47	1.07361	0.893	0.291	3.25034e-43	11	PDE5A	F/O 7
NR2F12	6.47594e-47	1.68818	1	0.654	1.40845e-42	11	NR2F1	F/O 7
ROBO11	1.51343e-46	0.863665	0.903	0.279	3.29157e-42	11	ROBO1	F/O 7
ITGA81	2.62831e-45	0.896536	0.786	0.192	5.71632e-41	11	ITGA8	F/O 7
C1QL1	2.45027e-43	0.95318	0.641	0.149	5.32909e-39	11	C1QL1	F/O 7
EFEMP11	8.91863e-43	1.24946	0.981	0.422	1.93971e-38	11	EFEMP1	F/O 7
CXCL121	3.60587e-42	1.18848	0.932	0.319	7.8424e-38	11	CXCL12	F/O 7
FLRT21	5.9648e-41	0.901877	0.903	0.3	1.29728e-36	11	FLRT2	F/O 7
RBPJ1	2.62777e-40	1.05367	1	0.57	5.71514e-36	11	RBPJ	F/O 7
MFAP41	2.16038e-39	1.48765	0.981	0.417	4.69861e-35	11	MFAP4	F/O 7
TGFBR3	7.54313e-39	0.802373	0.845	0.294	1.64056e-34	11	TGFBR3	F/O 7
TIMP31	1.89426e-38	2.07246	0.99	0.649	4.11984e-34	11	TIMP3	F/O 7
DCN2	1.30173e-37	1.03015	1	0.465	2.83114e-33	11	DCN	F/O 7
ABCA82	1.85083e-37	1.53964	0.913	0.402	4.02537e-33	11	ABCA8	F/O 7
MIR99AHG1	3.80877e-37	1.01417	0.99	0.52	8.2837e-33	11	MIR99AHG	F/O 7
POU3F3	1.1125e-36	0.865021	0.981	0.432	2.41959e-32	11	POU3F3	F/O 7
PLPP31	5.63623e-36	0.999774	0.922	0.421	1.22582e-31	11	PLPP3	F/O 7
RHOBTB32	5.79246e-36	1.40665	1	0.597	1.2598e-31	11	RHOBTB3	F/O 7
FBLN11	1.02604e-33	0.95438	0.961	0.437	2.23153e-29	11	FBLN1	F/O 7
CTGF1	2.792e-33	1.93921	0.913	0.427	6.07231e-29	11	CTGF	F/O 7
BTBD31	5.79843e-33	0.976597	0.913	0.408	1.2611e-28	11	BTBD3	F/O 7
PTX31	3.2527e-32	1.43323	0.825	0.315	7.07431e-28	11	PTX3	F/O 7
PLEKHA5	8.30099e-32	0.972319	0.845	0.338	1.80538e-27	11	PLEKHA5	F/O 7
AC007952.41	1.98484e-31	0.970545	0.874	0.403	4.31683e-27	11	AC007952.4	F/O 7
ATF3	1.42573e-30	1.12853	0.981	0.566	3.10083e-26	11	ATF3	F/O 7
ELN1	9.69116e-30	0.923212	0.602	0.18	2.10773e-25	11	ELN	F/O 7
RND3	1.07179e-28	0.994842	0.893	0.444	2.33103e-24	11	RND3	F/O 7
PDGFRA1	3.20631e-28	0.923084	0.971	0.442	6.97341e-24	11	PDGFRA	F/O 7
COLEC122	1.14771e-27	1.21552	0.971	0.486	2.49615e-23	11	COLEC12	F/O 7
HLA-E1	9.64885e-27	0.821971	0.961	0.541	2.09853e-22	11	HLA-E	F/O 7
POSTN2	1.2173e-26	1.44214	1	0.608	2.6475e-22	11	POSTN	F/O 7
SOCS31	2.24189e-26	1.04748	1	0.607	4.87588e-22	11	SOCS3	F/O 7
TXN1	1.80247e-24	0.904907	0.99	0.692	3.92019e-20	11	TXN	F/O 7
ADAMTS1	1.86327e-24	0.824255	0.825	0.358	4.05243e-20	11	ADAMTS1	F/O 7
SLC26A2	2.59451e-24	0.982095	0.689	0.271	5.6428e-20	11	SLC26A2	F/O 7
ZFP361	2.89534e-23	1.03819	1	0.68	6.29707e-19	11	ZFP36	F/O 7
IGFBP52	5.07883e-22	0.922453	0.922	0.458	1.10459e-17	11	IGFBP5	F/O 7
C11orf961	6.24318e-16	0.824844	0.689	0.316	1.35783e-11	11	C11orf96	F/O 7
C1QA	1.17923e-222	4.40596	0.808	0.027	2.56472e-218	12	C1QA	MAC 1
FCER1G	1.40784e-188	3.73381	0.731	0.027	3.06191e-184	12	FCER1G	MAC 1
CD14	2.07082e-182	3.41681	0.718	0.026	4.50384e-178	12	CD14	MAC 1
C1QC	3.56047e-180	3.31679	0.667	0.022	7.74367e-176	12	C1QC	MAC 1
TYROBP	8.88838e-179	3.90274	0.692	0.025	1.93313e-174	12	TYROBP	MAC 1
FOLR2	2.28479e-171	3.11647	0.654	0.023	4.96919e-167	12	FOLR2	MAC 1
MRC1	2.53307e-158	3.31531	0.641	0.024	5.50916e-154	12	MRC1	MAC 1
LYVE1	1.58499e-149	3.50987	0.628	0.025	3.44719e-145	12	LYVE1	MAC 1
C1QB	3.52804e-136	3.08759	0.551	0.022	7.67313e-132	12	C1QB	MAC 1
RNASE1	1.00744e-133	4.88819	0.885	0.079	2.19108e-129	12	RNASE1	MAC 1
CYBB	3.56154e-120	3.27347	0.551	0.026	7.746e-116	12	CYBB	MAC 1
MS4A4A	5.44528e-113	2.57516	0.5	0.022	1.18429e-108	12	MS4A4A	MAC 1
CCL3	8.19291e-112	3.81889	0.513	0.024	1.78188e-107	12	CCL3	MAC 1
CD36	2.54334e-110	3.08733	0.59	0.035	5.5315e-106	12	CD36	MAC 1
F13A1	2.78685e-98	3.83581	0.551	0.036	6.06112e-94	12	F13A1	MAC 1
AIF1	4.0006e-93	4.33137	0.821	0.11	8.7009e-89	12	AIF1	MAC 1
CTSS	6.94673e-71	2.91964	0.551	0.055	1.51084e-66	12	CTSS	MAC 1
CD68	7.97428e-65	2.97478	0.513	0.052	1.73433e-60	12	CD68	MAC 1
ARHGDIB	2.57423e-42	2.42848	0.5	0.081	5.5987e-38	12	ARHGDIB	MAC 1
TMSB4X	6.43158e-42	2.70771	1	0.788	1.3988e-37	12	TMSB4X	MAC 1
FTL	2.78837e-40	3.7785	1	0.895	6.06442e-36	12	FTL	MAC 1
B2M	9.19257e-36	2.5769	0.936	0.702	1.99929e-31	12	B2M	MAC 1
ACTB	5.09441e-30	1.86552	0.974	0.893	1.10798e-25	12	ACTB	MAC 1
DAB2	1.81824e-26	3.23106	0.808	0.532	3.95449e-22	12	DAB2	MAC 1
FCGRT	3.64384e-21	2.60569	0.782	0.597	7.92499e-17	12	FCGRT	MAC 1
MEF2C	5.93731e-21	2.50484	0.577	0.225	1.29131e-16	12	MEF2C	MAC 1
ATP5F1E	1.01152e-18	1.32508	0.872	0.843	2.19995e-14	12	ATP5F1E	MAC 1
TPT1	2.03304e-18	1.25504	0.987	0.973	4.42166e-14	12	TPT1	MAC 1
SELENOP	4.32565e-16	3.03961	0.718	0.571	9.40787e-12	12	SELENOP	MAC 1
MAF1	7.13892e-15	2.31352	0.718	0.582	1.55264e-10	12	MAF	MAC 1
TMSB10	1.05264e-14	1.01134	0.91	0.821	2.2894e-10	12	TMSB10	MAC 1
ARPC1B1	2.63554e-13	2.09027	0.526	0.259	5.73204e-09	12	ARPC1B	MAC 1
FTH1	3.7001e-13	1.09508	0.987	0.948	8.04734e-09	12	FTH1	MAC 1
BRI3	4.0365e-13	2.02899	0.692	0.586	8.77898e-09	12	BRI3	MAC 1
ARPC3	4.07178e-13	2.01263	0.692	0.622	8.85571e-09	12	ARPC3	MAC 1
CTSB	2.13102e-11	2.84534	0.564	0.369	4.63475e-07	12	CTSB	MAC 1
CST33	8.98305e-11	0.962376	0.833	0.771	1.95372e-06	12	CST3	MAC 1
PFN1	2.44876e-10	1.81656	0.679	0.664	5.3258e-06	12	PFN1	MAC 1
NPC2	3.47487e-10	2.39281	0.615	0.524	7.55749e-06	12	NPC2	MAC 1
CYBA	1.47143e-09	1.88733	0.615	0.529	3.20021e-05	12	CYBA	MAC 1
SPP1	1.97355e-09	2.79812	0.538	0.334	4.29228e-05	12	SPP1	MAC 1
CFL1	3.25454e-09	0.89209	0.769	0.763	7.07831e-05	12	CFL1	MAC 1
GYPC1	1.10478e-08	2.02066	0.577	0.447	0.000240279	12	GYPC	MAC 1
CAPZB	4.65989e-07	1.78873	0.59	0.556	0.0101348	12	CAPZB	MAC 1
ARPC2	9.53935e-07	1.41201	0.628	0.651	0.0207471	12	ARPC2	MAC 1
BLVRB1	1.46646e-06	1.98234	0.538	0.457	0.0318939	12	BLVRB	MAC 1
YBX11	4.01076e-06	1.02017	0.705	0.825	0.0872301	12	YBX1	MAC 1
TXNIP	5.26547e-06	1.38348	0.628	0.657	0.114519	12	TXNIP	MAC 1
OAZ11	7.25673e-06	1.09129	0.667	0.762	0.157827	12	OAZ1	MAC 1
PSAP	4.46665e-05	1.82714	0.59	0.635	0.971453	12	PSAP	MAC 1
CTSC1	5.45302e-05	1.48544	0.513	0.436	1	12	CTSC	MAC 1
SNX2	6.60247e-05	1.70433	0.538	0.534	1	12	SNX2	MAC 1
GNAI2	7.91723e-05	1.21896	0.603	0.665	1	12	GNAI2	MAC 1
YWHAB	0.000149624	1.44502	0.603	0.664	1	12	YWHAB	MAC 1
TPM3	0.00024627	1.34682	0.564	0.613	1	12	TPM3	MAC 1
SDCBP	0.000257061	1.30659	0.59	0.636	1	12	SDCBP	MAC 1
FKBP1A	0.000401134	1.2121	0.59	0.647	1	12	FKBP1A	MAC 1
SNX6	0.000690183	1.66258	0.551	0.614	1	12	SNX6	MAC 1
FSCN1	0.000884188	1.44042	0.526	0.559	1	12	FSCN1	MAC 1
SNX3	0.000886674	1.07323	0.615	0.719	1	12	SNX3	MAC 1
SAT1	0.00331384	0.838155	0.615	0.625	1	12	SAT1	MAC 1
ACTR2	0.00528168	1.50635	0.5	0.564	1	12	ACTR2	MAC 1
TALDO1	0.00566007	0.847728	0.269	0.584	1	12	TALDO1	MAC 1
ALDH1A2	4.14005e-225	1.52708	0.646	0.011	9.00419e-221	13	ALDH1A2	F/O 8
MLIP	2.00011e-202	1.01453	0.569	0.009	4.35003e-198	13	MLIP	F/O 8
CDH7	8.75619e-143	1.07294	0.769	0.04	1.90438e-138	13	CDH7	F/O 8
KDR	2.79806e-139	1.83462	0.846	0.052	6.08551e-135	13	KDR	F/O 8
CPB1	4.68613e-139	0.997946	0.538	0.016	1.01919e-134	13	CPB1	F/O 8
GAP43	4.78808e-129	2.28199	0.877	0.064	1.04136e-124	13	GAP43	F/O 8
COL26A1	1.18888e-78	0.822794	0.738	0.075	2.5857e-74	13	COL26A1	F/O 8
COL6A3	4.04698e-72	1.71738	0.877	0.128	8.80179e-68	13	COL6A3	F/O 8
GPM6A	1.56081e-67	1.99726	0.923	0.162	3.3946e-63	13	GPM6A	F/O 8
PLXDC1	3.3784e-67	1.42243	0.877	0.146	7.34768e-63	13	PLXDC1	F/O 8
NELL2	1.32211e-66	1.81623	0.908	0.155	2.87546e-62	13	NELL2	F/O 8
OSR22	2.15794e-60	1.37682	0.969	0.183	4.69331e-56	13	OSR2	F/O 8
LUZP21	4.45389e-60	1.37961	0.8	0.116	9.68677e-56	13	LUZP2	F/O 8
CDH61	4.60758e-59	1.98001	0.985	0.235	1.0021e-54	13	CDH6	F/O 8
PTGER4	3.58237e-55	1.03428	0.738	0.111	7.79129e-51	13	PTGER4	F/O 8
FILIP1L1	1.99138e-54	1.69489	0.877	0.184	4.33104e-50	13	FILIP1L	F/O 8
ITGA82	6.28896e-52	1.24342	0.954	0.197	1.36779e-47	13	ITGA8	F/O 8
FAM84A	2.30228e-51	1.08297	0.8	0.148	5.00724e-47	13	FAM84A	F/O 8
ARHGAP201	5.22765e-51	1.17335	0.908	0.208	1.13696e-46	13	ARHGAP20	F/O 8
MEOX2	2.79605e-50	1.05251	0.723	0.115	6.08113e-46	13	MEOX2	F/O 8
VASH2	3.90607e-49	1.7648	0.908	0.248	8.49531e-45	13	VASH2	F/O 8
HPGD	4.06283e-49	0.862189	0.646	0.086	8.83625e-45	13	HPGD	F/O 8
PLPPR5	2.2894e-47	0.934841	0.677	0.115	4.97922e-43	13	PLPPR5	F/O 8
2002-11-01	5.00093e-47	2.56785	0.985	0.289	1.08765e-42	13	NOV	F/O 8
PPP1R1B	1.49553e-46	0.806337	0.877	0.186	3.25263e-42	13	PPP1R1B	F/O 8
RORB2	6.47072e-46	1.13135	0.831	0.175	1.40732e-41	13	RORB	F/O 8
CD241	9.53919e-46	1.09412	0.877	0.189	2.07468e-41	13	CD24	F/O 8
CREB51	2.35012e-41	1.37634	0.969	0.293	5.11127e-37	13	CREB5	F/O 8
CASP3	1.34395e-39	1.53858	0.954	0.346	2.92296e-35	13	CASP3	F/O 8
PRRX1	7.11678e-39	1.62453	0.985	0.389	1.54783e-34	13	PRRX1	F/O 8
ROBO12	9.37844e-39	1.3126	0.938	0.287	2.03972e-34	13	ROBO1	F/O 8
CYP1B11	1.41836e-38	1.35097	0.831	0.197	3.08479e-34	13	CYP1B1	F/O 8
VAMP5	7.7899e-38	1.3302	0.938	0.321	1.69423e-33	13	VAMP5	F/O 8
ARHGAP291	8.68303e-38	1.74799	0.938	0.372	1.88847e-33	13	ARHGAP29	F/O 8
FAP1	1.16537e-37	1.4158	0.969	0.342	2.53456e-33	13	FAP	F/O 8
PTN2	1.77664e-36	2.13604	1	0.785	3.86402e-32	13	PTN	F/O 8
SPRY1	2.46399e-36	1.40652	0.846	0.238	5.35892e-32	13	SPRY1	F/O 8
KHDRBS31	3.46704e-36	1.04094	0.708	0.153	7.54046e-32	13	KHDRBS3	F/O 8
COLEC123	4.92937e-36	1.79929	1	0.492	1.07209e-31	13	COLEC12	F/O 8
PHLDA1	1.26784e-34	1.47389	0.969	0.394	2.75742e-30	13	PHLDA1	F/O 8
TCF4	1.6262e-34	1.46293	0.985	0.43	3.53682e-30	13	TCF4	F/O 8
TGFBI	2.74402e-34	1.50252	0.969	0.379	5.96797e-30	13	TGFBI	F/O 8
DCN3	4.28254e-34	1.9858	0.985	0.473	9.31409e-30	13	DCN	F/O 8
ETV1	1.37144e-33	1.10145	0.985	0.396	2.98274e-29	13	ETV1	F/O 8
NDNF2	2.03337e-33	0.871928	0.846	0.218	4.42238e-29	13	NDNF	F/O 8
RHOBTB33	3.12367e-33	1.63718	1	0.603	6.79368e-29	13	RHOBTB3	F/O 8
BMP2	1.22979e-32	0.853696	0.585	0.114	2.67467e-28	13	BMP2	F/O 8
PLTP	5.3988e-32	1.2254	0.938	0.372	1.17418e-27	13	PLTP	F/O 8
ATP1A22	1.28084e-31	2.00434	0.985	0.528	2.78571e-27	13	ATP1A2	F/O 8
MMP16	5.65264e-31	1.01403	0.831	0.278	1.22939e-26	13	MMP16	F/O 8
RHOU1	2.65069e-30	1.02506	0.892	0.3	5.76498e-26	13	RHOU	F/O 8
SLC1A31	2.01259e-29	1.34314	0.908	0.391	4.37718e-25	13	SLC1A3	F/O 8
TGFBR31	4.12064e-28	0.87823	0.846	0.302	8.96197e-24	13	TGFBR3	F/O 8
ARL4A1	5.01149e-28	1.56165	0.938	0.473	1.08995e-23	13	ARL4A	F/O 8
SVIL	6.28161e-28	0.971629	0.923	0.382	1.36619e-23	13	SVIL	F/O 8
CPM	2.46257e-27	1.06403	0.908	0.326	5.35585e-23	13	CPM	F/O 8
VEGFA	5.27715e-27	1.04028	0.831	0.322	1.14773e-22	13	VEGFA	F/O 8
FIBIN	5.74302e-27	1.22342	0.908	0.37	1.24905e-22	13	FIBIN	F/O 8
RAB11A1	7.97887e-27	1.05616	1	0.566	1.73532e-22	13	RAB11A	F/O 8
ZCCHC24	5.10104e-25	0.828146	0.877	0.35	1.10943e-20	13	ZCCHC24	F/O 8
ZBTB201	5.53026e-25	1.28096	0.969	0.584	1.20278e-20	13	ZBTB20	F/O 8
ALDH1A1	8.81151e-25	1.22489	0.969	0.43	1.91641e-20	13	ALDH1A1	F/O 8
PSAT1	1.93551e-24	1.05273	0.923	0.43	4.20955e-20	13	PSAT1	F/O 8
EPHA72	2.08509e-24	0.873124	0.938	0.366	4.53486e-20	13	EPHA7	F/O 8
WLS	2.27077e-24	1.21458	0.908	0.516	4.93869e-20	13	WLS	F/O 8
COX6C2	2.49768e-24	1.1312	1	0.713	5.43221e-20	13	COX6C	F/O 8
BTBD32	4.20398e-24	0.853402	0.938	0.415	9.14323e-20	13	BTBD3	F/O 8
PDGFRA2	1.44271e-23	1.21364	0.969	0.45	3.13774e-19	13	PDGFRA	F/O 8
CRNDE1	2.38771e-23	0.849955	0.938	0.452	5.19302e-19	13	CRNDE	F/O 8
UBE2E3	2.65264e-23	1.11227	1	0.644	5.76923e-19	13	UBE2E3	F/O 8
CPE1	4.04153e-23	0.977005	1	0.503	8.78993e-19	13	CPE	F/O 8
FBLN12	6.58461e-23	1.20635	0.938	0.445	1.43209e-18	13	FBLN1	F/O 8
WWTR11	7.59654e-22	0.928765	0.954	0.518	1.65217e-17	13	WWTR1	F/O 8
AKAP123	7.77944e-22	0.87231	0.969	0.433	1.69195e-17	13	AKAP12	F/O 8
CLU	1.18234e-21	0.975923	1	0.502	2.57146e-17	13	CLU	F/O 8
NREP1	4.01246e-21	0.971897	1	0.724	8.72669e-17	13	NREP	F/O 8
NR2F21	5.85702e-20	0.926204	1	0.565	1.27384e-15	13	NR2F2	F/O 8
NFIL31	7.27901e-19	0.921199	0.846	0.376	1.58311e-14	13	NFIL3	F/O 8
TJP12	2.93434e-18	0.823974	0.954	0.599	6.38189e-14	13	TJP1	F/O 8
CTGF2	1.27644e-17	0.997311	0.954	0.433	2.77614e-13	13	CTGF	F/O 8
NR2F13	4.43277e-15	0.867642	1	0.659	9.64082e-11	13	NR2F1	F/O 8
CCL31	0	4.10822	0.966	0.017	0	14	CCL3	MAC 2
CCL3L1	0	3.64644	0.847	0.011	0	14	CCL3L1	MAC 2
GPR183	0	3.49353	0.949	0.008	0	14	GPR183	MAC 2
CSF1R	0	3.18483	0.966	0.015	0	14	CSF1R	MAC 2
CD163	0	2.97161	0.966	0.012	0	14	CD163	MAC 2
PLEK	0	2.91241	1	0.013	0	14	PLEK	MAC 2
MS4A7	0	2.74724	0.966	0.015	0	14	MS4A7	MAC 2
MPEG1	0	2.74125	0.966	0.011	0	14	MPEG1	MAC 2
PTPRC	0	2.59696	1	0.008	0	14	PTPRC	MAC 2
MS4A6A	0	2.46231	0.949	0.014	0	14	MS4A6A	MAC 2
VSIG4	0	2.27911	0.915	0.011	0	14	VSIG4	MAC 2
LILRB5	0	2.19275	0.763	0.006	0	14	LILRB5	MAC 2
MNDA	0	2.16947	0.864	0.006	0	14	MNDA	MAC 2
C3AR1	0	2.15537	0.949	0.004	0	14	C3AR1	MAC 2
CD28	0	2.11738	0.915	0.009	0	14	CD28	MAC 2
HPGDS	0	2.10815	0.932	0.015	0	14	HPGDS	MAC 2
ITGB2	0	1.96407	0.949	0.012	0	14	ITGB2	MAC 2
SAMSN1	0	1.87469	0.864	0.006	0	14	SAMSN1	MAC 2
SLCO2B1	0	1.85975	0.881	0.011	0	14	SLCO2B1	MAC 2
CD53	0	1.7434	1	0.009	0	14	CD53	MAC 2
CD84	0	1.68328	0.932	0.008	0	14	CD84	MAC 2
CYTH4	0	1.6737	0.949	0.006	0	14	CYTH4	MAC 2
MSR1	0	1.59582	0.78	0.005	0	14	MSR1	MAC 2
PLD4	0	1.59493	0.881	0.009	0	14	PLD4	MAC 2
CLEC7A	0	1.55677	0.729	0.005	0	14	CLEC7A	MAC 2
IL10RA	0	1.55531	0.915	0.008	0	14	IL10RA	MAC 2
LCP2	0	1.5446	0.847	0.007	0	14	LCP2	MAC 2
HRH1	0	1.54408	0.864	0.01	0	14	HRH1	MAC 2
CD86	0	1.45153	0.898	0.004	0	14	CD86	MAC 2
DOCK8	0	1.40832	0.881	0.011	0	14	DOCK8	MAC 2
SIGLEC1	0	1.39133	0.729	0.005	0	14	SIGLEC1	MAC 2
DOCK2	0	1.37581	0.915	0.011	0	14	DOCK2	MAC 2
NLRP3	0	1.37245	0.763	0.005	0	14	NLRP3	MAC 2
PTAFR	0	1.34135	0.864	0.005	0	14	PTAFR	MAC 2
CD209	0	1.32613	0.729	0.005	0	14	CD209	MAC 2
EVI2A	0	1.3251	0.847	0.004	0	14	EVI2A	MAC 2
APBB1IP	0	1.30785	0.864	0.004	0	14	APBB1IP	MAC 2
PIK3AP1	0	1.29881	0.831	0.01	0	14	PIK3AP1	MAC 2
PCDH12	0	1.28357	0.814	0.008	0	14	PCDH12	MAC 2
EVI2B	0	1.24279	0.78	0.004	0	14	EVI2B	MAC 2
HAVCR2	0	1.23661	0.864	0.003	0	14	HAVCR2	MAC 2
NCF4	0	1.21872	0.915	0.006	0	14	NCF4	MAC 2
IKZF1	0	1.20881	0.814	0.004	0	14	IKZF1	MAC 2
SIDT1	0	1.0696	0.746	0.006	0	14	SIDT1	MAC 2
TFEC	0	1.06959	0.814	0.006	0	14	TFEC	MAC 2
CD200R1	0	1.06803	0.695	0.003	0	14	CD200R1	MAC 2
ITGAM	0	1.02146	0.678	0.004	0	14	ITGAM	MAC 2
HCK	0	1.00395	0.797	0.005	0	14	HCK	MAC 2
PIK3CG	0	0.964443	0.729	0.005	0	14	PIK3CG	MAC 2
LINC00996	0	0.945689	0.661	0.003	0	14	LINC00996	MAC 2
ARHGAP30	0	0.916762	0.78	0.004	0	14	ARHGAP30	MAC 2
LY86	0	0.901332	0.695	0.005	0	14	LY86	MAC 2
CD300A	0	0.892816	0.712	0.004	0	14	CD300A	MAC 2
BLNK	0	0.868947	0.78	0.008	0	14	BLNK	MAC 2
TAGAP	1.04717e-307	1.49321	0.763	0.008	2.27749e-303	14	TAGAP	MAC 2
CXorf21	6.97618e-306	1.01534	0.61	0.002	1.51725e-301	14	CXorf21	MAC 2
LAPTM5	6.97772e-304	2.35097	1	0.02	1.51759e-299	14	LAPTM5	MAC 2
THEMIS2	3.82983e-303	1.10604	0.831	0.011	8.32951e-299	14	THEMIS2	MAC 2
GNA15	6.41805e-303	0.813938	0.678	0.005	1.39586e-298	14	GNA15	MAC 2
SYK	6.10236e-301	1.56406	0.932	0.017	1.3272e-296	14	SYK	MAC 2
MS4A4A1	7.94237e-300	2.46823	0.932	0.016	1.72739e-295	14	MS4A4A	MAC 2
GPR34	2.56785e-299	2.12652	0.932	0.016	5.58481e-295	14	GPR34	MAC 2
WAS	2.76396e-298	0.853913	0.763	0.008	6.01133e-294	14	WAS	MAC 2
GPR65	5.78567e-298	0.946675	0.61	0.003	1.25833e-293	14	GPR65	MAC 2
NCF2	1.2516e-295	1.63283	0.864	0.013	2.72211e-291	14	NCF2	MAC 2
NCKAP1L	5.40562e-293	1.58219	0.864	0.014	1.17567e-288	14	NCKAP1L	MAC 2
ATP8B4	9.8219e-291	0.814351	0.61	0.003	2.13616e-286	14	ATP8B4	MAC 2
STAB1	1.54502e-290	3.15135	0.932	0.018	3.36027e-286	14	STAB1	MAC 2
LAIR1	2.18139e-289	1.40527	0.898	0.017	4.7443e-285	14	LAIR1	MAC 2
RNASE6	3.58191e-289	1.27757	0.797	0.011	7.79029e-285	14	RNASE6	MAC 2
CYBB1	9.57261e-288	3.25126	0.966	0.02	2.08195e-283	14	CYBB	MAC 2
CCR1	6.31238e-287	1.27043	0.915	0.018	1.37288e-282	14	CCR1	MAC 2
P2RY13	8.54391e-287	1.55273	0.695	0.006	1.85821e-282	14	P2RY13	MAC 2
CD93	8.68806e-287	1.44475	0.763	0.009	1.88957e-282	14	CD93	MAC 2
CSF2RA	4.19849e-285	1.25885	0.797	0.011	9.1313e-281	14	CSF2RA	MAC 2
RGS1	2.79778e-281	1.59886	0.593	0.003	6.08488e-277	14	RGS1	MAC 2
TYROBP1	2.71271e-278	3.03394	1	0.023	5.89988e-274	14	TYROBP	MAC 2
MRC11	5.19495e-276	3.93298	0.949	0.021	1.12985e-271	14	MRC1	MAC 2
INPP5D	6.71419e-276	0.890883	0.729	0.009	1.46027e-271	14	INPP5D	MAC 2
DOK2	4.64948e-275	0.869711	0.678	0.006	1.01121e-270	14	DOK2	MAC 2
LST1	1.27942e-274	1.83565	0.915	0.019	2.7826e-270	14	LST1	MAC 2
CD163L1	9.49994e-273	0.952082	0.644	0.005	2.06614e-268	14	CD163L1	MAC 2
LYZ	6.31482e-272	1.36345	0.61	0.004	1.37341e-267	14	LYZ	MAC 2
SLA	1.3561e-271	0.902714	0.695	0.008	2.94938e-267	14	SLA	MAC 2
CD141	1.81909e-270	3.93857	0.983	0.025	3.95634e-266	14	CD14	MAC 2
IL1B	7.21597e-269	2.04645	0.559	0.003	1.5694e-264	14	IL1B	MAC 2
FOLR21	3.73961e-266	3.22329	0.932	0.021	8.13328e-262	14	FOLR2	MAC 2
HLX	5.03774e-264	1.05072	0.661	0.007	1.09566e-259	14	HLX	MAC 2
C1QC1	1.50059e-263	2.93824	0.932	0.021	3.26364e-259	14	C1QC	MAC 2
HCLS1	1.57308e-261	0.931826	0.695	0.008	3.42129e-257	14	HCLS1	MAC 2
TOR4A	1.60096e-260	0.806669	0.695	0.009	3.48194e-256	14	TOR4A	MAC 2
FCER1G1	2.45906e-259	2.74603	1	0.026	5.34821e-255	14	FCER1G	MAC 2
CCL4	1.80841e-258	4.00514	0.831	0.016	3.93312e-254	14	CCL4	MAC 2
LYVE11	2.8209e-257	3.98759	0.932	0.023	6.13517e-253	14	LYVE1	MAC 2
FPR1	1.08802e-256	0.901872	0.525	0.002	2.36634e-252	14	FPR1	MAC 2
SPI1	3.30963e-256	1.73413	0.932	0.023	7.19811e-252	14	SPI1	MAC 2
ALOX5AP	5.61905e-247	1.49096	0.915	0.023	1.22209e-242	14	ALOX5AP	MAC 2
PTPN6	4.52654e-246	1.1248	0.831	0.018	9.84478e-242	14	PTPN6	MAC 2
ARHGAP45	8.90607e-243	0.824798	0.678	0.009	1.93698e-238	14	ARHGAP45	MAC 2
C1QB1	1.97984e-240	2.34757	0.847	0.019	4.30596e-236	14	C1QB	MAC 2
LY96	3.85134e-240	1.39718	0.881	0.023	8.37629e-236	14	LY96	MAC 2
CXCL8	5.87347e-237	4.83667	0.695	0.011	1.27742e-232	14	CXCL8	MAC 2
ADAP2	5.04055e-232	2.15983	0.949	0.03	1.09627e-227	14	ADAP2	MAC 2
FMNL1	2.87528e-231	0.85644	0.695	0.012	6.25344e-227	14	FMNL1	MAC 2
CD361	1.51721e-228	3.93467	0.949	0.03	3.29978e-224	14	CD36	MAC 2
CCL4L2	1.36027e-227	4.00721	0.729	0.014	2.95846e-223	14	CCL4L2	MAC 2
TNFRSF1B	8.75679e-227	1.92234	0.949	0.032	1.90451e-222	14	TNFRSF1B	MAC 2
TLR4	4.20277e-226	2.26456	0.898	0.027	9.1406e-222	14	TLR4	MAC 2
LAT2	1.06859e-225	0.833555	0.644	0.009	2.32408e-221	14	LAT2	MAC 2
LCP1	1.53437e-225	2.08287	0.932	0.03	3.33711e-221	14	LCP1	MAC 2
C5AR1	4.33482e-222	2.72128	0.864	0.025	9.42781e-218	14	C5AR1	MAC 2
C1QA1	1.40636e-220	3.54432	0.932	0.029	3.0587e-216	14	C1QA	MAC 2
RETN	1.21618e-218	0.966427	0.525	0.005	2.64507e-214	14	RETN	MAC 2
TLR2	2.01416e-218	0.839526	0.627	0.009	4.38059e-214	14	TLR2	MAC 2
GMFG	1.8719e-217	1.35742	0.932	0.03	4.07119e-213	14	GMFG	MAC 2
HLA-DMB	2.05996e-212	0.932938	0.627	0.01	4.4802e-208	14	HLA-DMB	MAC 2
FERMT3	3.94114e-212	1.01098	0.864	0.027	8.57158e-208	14	FERMT3	MAC 2
ARHGAP4	2.32519e-211	1.37031	0.915	0.032	5.05706e-207	14	ARHGAP4	MAC 2
HHEX	9.12463e-211	0.855476	0.61	0.009	1.98452e-206	14	HHEX	MAC 2
PRDM1	1.97794e-210	2.5791	0.898	0.031	4.30182e-206	14	PRDM1	MAC 2
SH2B3	2.52717e-210	1.68109	0.949	0.036	5.49634e-206	14	SH2B3	MAC 2
F13A11	6.39455e-209	3.22503	0.915	0.031	1.39075e-204	14	F13A1	MAC 2
GIMAP4	1.55034e-206	0.825777	0.661	0.012	3.37184e-202	14	GIMAP4	MAC 2
CX3CR1	1.43942e-204	1.58049	0.559	0.007	3.1306e-200	14	CX3CR1	MAC 2
2001-03-01	1.34934e-202	1.19767	0.814	0.024	2.93468e-198	14	2001-03-01	MAC 2
IGSF6	1.18388e-196	1.90332	0.932	0.038	2.57482e-192	14	IGSF6	MAC 2
CMKLR1	7.37227e-196	0.834429	0.661	0.014	1.60339e-191	14	CMKLR1	MAC 2
AGR2	1.31564e-194	2.42016	0.915	0.034	2.86138e-190	14	AGR2	MAC 2
IRF8	1.48702e-193	1.24054	0.847	0.029	3.23411e-189	14	IRF8	MAC 2
CORO1A	6.50037e-192	1.60343	0.881	0.032	1.41377e-187	14	CORO1A	MAC 2
NCF1	3.73762e-191	0.84278	0.576	0.009	8.12896e-187	14	NCF1	MAC 2
FYB1	6.45683e-191	1.73753	0.915	0.037	1.4043e-186	14	FYB1	MAC 2
CASP1	1.31818e-190	1.03531	0.831	0.028	2.86692e-186	14	CASP1	MAC 2
MYO1F	1.4203e-188	1.10118	0.797	0.026	3.08901e-184	14	MYO1F	MAC 2
SLFN11	5.55752e-188	0.826392	0.661	0.015	1.20871e-183	14	SLFN11	MAC 2
FCGR2A	1.40779e-184	1.98354	0.932	0.042	3.0618e-180	14	FCGR2A	MAC 2
CSF3R	3.94995e-183	1.16746	0.678	0.017	8.59075e-179	14	CSF3R	MAC 2
SKAP2	5.9945e-183	1.47231	0.831	0.03	1.30374e-178	14	SKAP2	MAC 2
CD681	1.29368e-181	2.45167	0.966	0.046	2.81362e-177	14	CD68	MAC 2
POU2F2	2.65432e-179	0.85275	0.593	0.012	5.77289e-175	14	POU2F2	MAC 2
CTSS1	7.37827e-179	2.60769	0.983	0.049	1.6047e-174	14	CTSS	MAC 2
RBM47	1.51966e-178	1.36334	0.898	0.039	3.30512e-174	14	RBM47	MAC 2
PDGFB	1.03066e-176	0.852877	0.593	0.012	2.24157e-172	14	PDGFB	MAC 2
TBXAS1	1.21236e-175	0.995602	0.763	0.026	2.63676e-171	14	TBXAS1	MAC 2
TNFRSF11A	1.38998e-171	0.892341	0.593	0.013	3.02308e-167	14	TNFRSF11A	MAC 2
HCST	6.34033e-170	1.72538	0.78	0.028	1.37896e-165	14	HCST	MAC 2
PLAUR	1.46924e-169	2.11518	0.831	0.036	3.19545e-165	14	PLAUR	MAC 2
IL4R	3.58775e-169	0.802445	0.763	0.027	7.803e-165	14	IL4R	MAC 2
TGFB1	8.0787e-167	1.34676	0.966	0.052	1.75704e-162	14	TGFB1	MAC 2
ADCY7	1.21204e-166	0.912795	0.746	0.027	2.63607e-162	14	ADCY7	MAC 2
NFKBID	8.81609e-163	1.88207	0.949	0.054	1.91741e-158	14	NFKBID	MAC 2
HLA-DRA	2.77327e-162	2.38277	0.593	0.014	6.03159e-158	14	HLA-DRA	MAC 2
RCSD1	9.35265e-160	0.888712	0.814	0.034	2.03411e-155	14	RCSD1	MAC 2
SLC15A3	5.74246e-150	1.08809	0.847	0.042	1.24893e-145	14	SLC15A3	MAC 2
NFATC2	3.10093e-142	0.869822	0.746	0.034	6.74422e-138	14	NFATC2	MAC 2
SFMBT2	9.0107e-142	1.5048	0.847	0.049	1.95974e-137	14	SFMBT2	MAC 2
A2M	2.08561e-141	2.90082	0.932	0.06	4.53598e-137	14	A2M	MAC 2
KBTBD8	8.92894e-140	0.854053	0.508	0.012	1.94195e-135	14	KBTBD8	MAC 2
HMOX1	1.40236e-136	1.41877	0.898	0.058	3.04999e-132	14	HMOX1	MAC 2
RHBDF2	3.97177e-134	0.819403	0.644	0.026	8.6382e-130	14	RHBDF2	MAC 2
C2	1.26763e-130	0.873319	0.508	0.014	2.75698e-126	14	C2	MAC 2
UCP2	2.89529e-128	1.5402	0.915	0.066	6.29697e-124	14	UCP2	MAC 2
HLA-DRB1	3.47724e-126	1.83335	0.542	0.017	7.56265e-122	14	HLA-DRB1	MAC 2
IL6R	5.25344e-126	1.45113	0.881	0.064	1.14257e-121	14	IL6R	MAC 2
ARHGDIB1	3.223e-124	1.75729	0.949	0.074	7.0097e-120	14	ARHGDIB	MAC 2
IFI16	4.26464e-123	2.34749	0.966	0.078	9.27516e-119	14	IFI16	MAC 2
NPL	2.05206e-113	1.48163	0.78	0.052	4.46302e-109	14	NPL	MAC 2
HLA-C	1.61922e-112	1.90352	0.949	0.085	3.52164e-108	14	HLA-C	MAC 2
CD37	2.9382e-112	1.00379	0.729	0.044	6.3903e-108	14	CD37	MAC 2
TMEM106A	3.61822e-112	1.02956	0.712	0.044	7.86926e-108	14	TMEM106A	MAC 2
RNASE11	5.73062e-112	4.29126	0.932	0.084	1.24635e-107	14	RNASE1	MAC 2
PTPRE	1.44172e-110	2.46471	0.983	0.102	3.13559e-106	14	PTPRE	MAC 2
UNC93B1	1.56081e-108	1.00519	0.797	0.059	3.3946e-104	14	UNC93B1	MAC 2
SYT1	8.04071e-107	0.948592	0.661	0.036	1.74877e-102	14	SYT1	MAC 2
LYN	5.61157e-106	1.72133	0.932	0.093	1.22046e-101	14	LYN	MAC 2
ST6GAL1	8.35073e-106	0.89917	0.814	0.062	1.8162e-101	14	ST6GAL1	MAC 2
VAMP8	1.28028e-104	1.64703	0.881	0.076	2.78449e-100	14	VAMP8	MAC 2
ITPR2	1.17253e-103	2.20204	0.932	0.093	2.55013e-99	14	ITPR2	MAC 2
PMAIP1	5.04661e-103	2.55563	0.932	0.096	1.09759e-98	14	PMAIP1	MAC 2
BID	1.35119e-99	1.17276	0.847	0.077	2.9387e-95	14	BID	MAC 2
AIF11	6.25549e-98	2.6199	0.983	0.111	1.36051e-93	14	AIF1	MAC 2
EMB	8.28026e-98	1.10207	0.814	0.065	1.80087e-93	14	EMB	MAC 2
RUNX1	9.92764e-98	2.18354	0.949	0.105	2.15916e-93	14	RUNX1	MAC 2
GPSM3	2.45187e-96	1.0214	0.78	0.063	5.33258e-92	14	GPSM3	MAC 2
ICAM1	1.24768e-95	1.85291	0.814	0.074	2.71358e-91	14	ICAM1	MAC 2
RGS10	1.5192e-92	2.12292	0.983	0.123	3.3041e-88	14	RGS10	MAC 2
NABP1	1.11175e-91	2.12662	0.915	0.102	2.41793e-87	14	NABP1	MAC 2
MAN1A1	3.82222e-91	2.61111	0.932	0.11	8.31296e-87	14	MAN1A1	MAC 2
CD4	1.51527e-88	1.53463	0.915	0.11	3.29556e-84	14	CD4	MAC 2
MGAT4A	5.54457e-88	1.25857	0.797	0.078	1.20589e-83	14	MGAT4A	MAC 2
GLIPR1	3.8619e-87	1.81943	0.949	0.12	8.39924e-83	14	GLIPR1	MAC 2
ARRB2	5.23349e-86	1.56996	0.966	0.129	1.13823e-81	14	ARRB2	MAC 2
HBEGF	8.54102e-86	2.22856	0.915	0.117	1.85759e-81	14	HBEGF	MAC 2
CD55	1.79177e-83	1.86674	0.763	0.071	3.89692e-79	14	CD55	MAC 2
CD83	3.41189e-83	3.13835	0.983	0.154	7.42053e-79	14	CD83	MAC 2
TBC1D9	3.35166e-82	1.11838	0.932	0.116	7.28952e-78	14	TBC1D9	MAC 2
NR4A3	9.28662e-82	1.98553	0.915	0.12	2.01975e-77	14	NR4A3	MAC 2
CD74	1.43069e-81	3.00074	0.847	0.099	3.11161e-77	14	CD74	MAC 2
SLC9A9	7.30334e-81	1.45957	0.898	0.119	1.5884e-76	14	SLC9A9	MAC 2
TMEM176B	7.37437e-81	1.10488	0.729	0.063	1.60385e-76	14	TMEM176B	MAC 2
TBC1D4	1.36948e-80	0.926086	0.814	0.087	2.97849e-76	14	TBC1D4	MAC 2
SP100	2.08279e-80	0.804098	0.763	0.072	4.52986e-76	14	SP100	MAC 2
PLEKHO2	7.12415e-79	1.01459	0.78	0.083	1.54943e-74	14	PLEKHO2	MAC 2
FGL2	1.42922e-77	1.55384	0.847	0.098	3.1084e-73	14	FGL2	MAC 2
SPECC1	1.5993e-76	1.01181	0.898	0.115	3.47832e-72	14	SPECC1	MAC 2
CXCR4	1.91503e-76	1.52656	0.559	0.038	4.165e-72	14	CXCR4	MAC 2
RAB20	1.97723e-74	1.05407	0.814	0.098	4.30028e-70	14	RAB20	MAC 2
SMAP2	5.60813e-74	1.50439	0.949	0.148	1.21971e-69	14	SMAP2	MAC 2
SRGN	5.85587e-74	4.07902	1	0.195	1.27359e-69	14	SRGN	MAC 2
MYO5A	1.73964e-73	1.22411	0.797	0.091	3.78354e-69	14	MYO5A	MAC 2
PLXND1	6.00155e-73	1.46287	0.949	0.152	1.30528e-68	14	PLXND1	MAC 2
MKNK1	6.93417e-72	1.43842	0.932	0.152	1.50811e-67	14	MKNK1	MAC 2
ABCG1	9.70946e-72	0.920199	0.695	0.07	2.11171e-67	14	ABCG1	MAC 2
NAGA	4.64744e-71	0.919534	0.831	0.109	1.01077e-66	14	NAGA	MAC 2
MTSS1	9.46425e-71	1.9524	0.949	0.164	2.05838e-66	14	MTSS1	MAC 2
CXCL16	1.23466e-70	1.35625	0.831	0.11	2.68527e-66	14	CXCL16	MAC 2
ZNF267	1.3108e-70	1.65754	0.915	0.146	2.85086e-66	14	ZNF267	MAC 2
TNFAIP2	1.50705e-69	1.38939	0.627	0.058	3.27768e-65	14	TNFAIP2	MAC 2
TPP1	3.44133e-68	1.73015	0.949	0.172	7.48455e-64	14	TPP1	MAC 2
HDAC9	4.53242e-68	0.899173	0.763	0.091	9.85755e-64	14	HDAC9	MAC 2
FNIP2	4.64338e-67	1.26395	0.847	0.128	1.00989e-62	14	FNIP2	MAC 2
SHTN1	1.75697e-66	0.887805	0.814	0.098	3.82124e-62	14	SHTN1	MAC 2
ADA2	6.77766e-66	1.01929	0.644	0.066	1.47407e-61	14	ADA2	MAC 2
ARID3A	3.40341e-65	1.37125	0.915	0.16	7.40208e-61	14	ARID3A	MAC 2
PHACTR1	4.7397e-65	2.08068	0.898	0.152	1.03084e-60	14	PHACTR1	MAC 2
LTC4S	1.09797e-63	0.819526	0.831	0.117	2.38798e-59	14	LTC4S	MAC 2
EHD4	1.17093e-63	1.00007	0.797	0.107	2.54666e-59	14	EHD4	MAC 2
SLC40A1	1.93257e-63	2.29658	0.932	0.177	4.20315e-59	14	SLC40A1	MAC 2
STK10	2.6082e-63	0.805292	0.729	0.088	5.67258e-59	14	STK10	MAC 2
RASGEF1B	7.09477e-63	2.40227	0.949	0.19	1.54304e-58	14	RASGEF1B	MAC 2
TYMP	8.85237e-63	0.97442	0.644	0.069	1.9253e-58	14	TYMP	MAC 2
ADGRE5	7.57813e-62	1.2022	0.797	0.117	1.64817e-57	14	ADGRE5	MAC 2
NR4A2	1.93864e-61	3.32964	0.983	0.235	4.21635e-57	14	NR4A2	MAC 2
CCDC170	2.10588e-61	0.801796	0.593	0.058	4.58009e-57	14	CCDC170	MAC 2
MGAT5	5.26402e-61	1.06171	0.797	0.118	1.14487e-56	14	MGAT5	MAC 2
B3GNT5	3.11907e-60	1.51456	0.881	0.157	6.78367e-56	14	B3GNT5	MAC 2
TNFRSF21	4.81845e-60	0.894756	0.746	0.1	1.04797e-55	14	TNFRSF21	MAC 2
ACSL1	6.50217e-60	0.855997	0.678	0.079	1.41416e-55	14	ACSL1	MAC 2
MEF2C1	1.09794e-59	2.77717	0.966	0.219	2.3879e-55	14	MEF2C	MAC 2
SLC7A8	4.17222e-59	1.29761	0.949	0.189	9.07417e-55	14	SLC7A8	MAC 2
HLA-B	5.77435e-59	2.62105	0.983	0.235	1.25586e-54	14	HLA-B	MAC 2
OTUD1	7.34457e-59	2.11259	0.932	0.197	1.59737e-54	14	OTUD1	MAC 2
GAS6	2.90238e-58	1.92163	0.915	0.192	6.31238e-54	14	GAS6	MAC 2
AP1B1	6.1138e-58	1.49368	0.847	0.155	1.32969e-53	14	AP1B1	MAC 2
SLC43A2	1.67602e-57	0.890958	0.627	0.072	3.64519e-53	14	SLC43A2	MAC 2
COLGALT1	1.95025e-57	1.04754	0.881	0.169	4.24159e-53	14	COLGALT1	MAC 2
TPST2	2.7631e-57	0.806451	0.797	0.123	6.00947e-53	14	TPST2	MAC 2
LMO2	3.28484e-57	0.834491	0.712	0.094	7.14419e-53	14	LMO2	MAC 2
ARHGAP18	1.13521e-56	1.69384	0.949	0.207	2.46896e-52	14	ARHGAP18	MAC 2
RAPH1	1.21668e-56	1.2125	0.881	0.164	2.64616e-52	14	RAPH1	MAC 2
USP36	3.11908e-56	1.70397	0.915	0.2	6.78369e-52	14	USP36	MAC 2
ETS2	4.78228e-56	1.40426	0.966	0.208	1.0401e-51	14	ETS2	MAC 2
GNA13	1.62449e-55	1.421	0.932	0.203	3.53311e-51	14	GNA13	MAC 2
STK17B	9.54017e-54	1.42404	0.915	0.192	2.07489e-49	14	STK17B	MAC 2
GRK2	1.57587e-53	0.886863	0.864	0.166	3.42735e-49	14	GRK2	MAC 2
PLA2G15	2.27677e-53	0.896959	0.695	0.101	4.95174e-49	14	PLA2G15	MAC 2
RGS2	2.63311e-53	2.739	0.932	0.214	5.72674e-49	14	RGS2	MAC 2
MFSD1	3.69678e-53	1.71134	0.949	0.245	8.04014e-49	14	MFSD1	MAC 2
ABRACL	6.03005e-53	0.944647	0.864	0.159	1.31148e-48	14	ABRACL	MAC 2
BCAT1	9.61125e-53	1.18608	0.831	0.152	2.09035e-48	14	BCAT1	MAC 2
BMP2K	1.52896e-52	1.59606	0.915	0.211	3.32534e-48	14	BMP2K	MAC 2
WIPF1	1.88037e-52	1.40121	0.932	0.208	4.08963e-48	14	WIPF1	MAC 2
JAK2	3.4563e-52	0.848339	0.78	0.128	7.5171e-48	14	JAK2	MAC 2
ELL2	5.03506e-52	1.74115	0.729	0.118	1.09508e-47	14	ELL2	MAC 2
NAIP	1.2504e-51	1.06548	0.831	0.154	2.71949e-47	14	NAIP	MAC 2
HMGA1	8.3353e-51	1.0794	0.898	0.183	1.81285e-46	14	HMGA1	MAC 2
BST2	2.58112e-50	1.14664	0.831	0.151	5.61369e-46	14	BST2	MAC 2
GATM1	1.2059e-49	1.16806	0.881	0.159	2.62271e-45	14	GATM	MAC 2
ELF1	1.25838e-49	2.4728	0.983	0.317	2.73684e-45	14	ELF1	MAC 2
TRIB1	4.42977e-49	1.61117	0.915	0.216	9.63432e-45	14	TRIB1	MAC 2
FKBP15	9.59959e-49	0.814176	0.78	0.141	2.08782e-44	14	FKBP15	MAC 2
RNASET2	1.7207e-48	1.67342	0.949	0.269	3.74234e-44	14	RNASET2	MAC 2
RGS19	3.80209e-48	0.924596	0.712	0.119	8.26917e-44	14	RGS19	MAC 2
MYO9B	6.62954e-48	0.965711	0.847	0.18	1.44186e-43	14	MYO9B	MAC 2
RNF149	2.22945e-47	1.37076	0.881	0.216	4.84883e-43	14	RNF149	MAC 2
MEF2D	2.9924e-47	1.05172	0.831	0.178	6.50818e-43	14	MEF2D	MAC 2
MCOLN1	6.10417e-47	1.11064	0.797	0.166	1.3276e-42	14	MCOLN1	MAC 2
SCAMP2	8.93072e-47	1.09384	0.949	0.264	1.94234e-42	14	SCAMP2	MAC 2
OSBPL11	3.19973e-46	1.13936	0.881	0.209	6.9591e-42	14	OSBPL11	MAC 2
FRMD4B	4.949e-46	1.66666	0.949	0.275	1.07636e-41	14	FRMD4B	MAC 2
ATP6V0A1	1.72954e-45	1.56355	0.932	0.265	3.76158e-41	14	ATP6V0A1	MAC 2
EFHD2	2.04977e-45	1.07089	0.915	0.224	4.45804e-41	14	EFHD2	MAC 2
STK4	5.3157e-45	1.10193	0.881	0.226	1.15611e-40	14	STK4	MAC 2
RIPOR1	6.96752e-45	0.801086	0.695	0.118	1.51537e-40	14	RIPOR1	MAC 2
RAB11FIP1	2.18875e-44	1.412	0.898	0.212	4.7603e-40	14	RAB11FIP1	MAC 2
CTSB1	6.10006e-44	2.81403	0.966	0.361	1.3267e-39	14	CTSB	MAC 2
EGFL7	8.08647e-44	1.41916	0.847	0.206	1.75873e-39	14	EGFL7	MAC 2
RASSF4	8.18615e-44	0.880448	0.881	0.201	1.7804e-39	14	RASSF4	MAC 2
SCN9A1	8.60551e-44	0.983271	0.627	0.083	1.87161e-39	14	SCN9A	MAC 2
HECA	1.31899e-43	1.1102	0.932	0.256	2.86867e-39	14	HECA	MAC 2
ZC3H12C	1.32332e-43	0.89752	0.644	0.102	2.87808e-39	14	ZC3H12C	MAC 2
EZR1	1.3469e-43	1.3927	0.966	0.265	2.92938e-39	14	EZR	MAC 2
KDM6B	1.69111e-43	1.78216	0.949	0.308	3.67799e-39	14	KDM6B	MAC 2
CREG1	1.87594e-43	2.24119	0.966	0.35	4.07999e-39	14	CREG1	MAC 2
OGFRL1	5.30118e-43	1.79964	0.966	0.313	1.15295e-38	14	OGFRL1	MAC 2
ARL4C	5.79086e-43	1.38946	0.542	0.067	1.25946e-38	14	ARL4C	MAC 2
MAFB	5.8473e-43	1.54455	0.847	0.197	1.27173e-38	14	MAFB	MAC 2
LGMN	6.2133e-43	3.25819	0.915	0.295	1.35133e-38	14	LGMN	MAC 2
ARPC1B2	6.52763e-43	1.37147	0.966	0.252	1.41969e-38	14	ARPC1B	MAC 2
PTBP3	1.60676e-42	1.39317	0.966	0.306	3.49453e-38	14	PTBP3	MAC 2
C9orf72	2.03636e-42	0.804293	0.78	0.165	4.42887e-38	14	C9orf72	MAC 2
ITSN2	2.36074e-42	1.08067	0.797	0.184	5.13438e-38	14	ITSN2	MAC 2
ABCA1	3.08409e-42	2.04212	0.881	0.242	6.70759e-38	14	ABCA1	MAC 2
NEAT1	4.13886e-42	3.84278	1	0.494	9.00162e-38	14	NEAT1	MAC 2
IQGAP1	4.69363e-42	1.90847	0.983	0.364	1.02082e-37	14	IQGAP1	MAC 2
NRIP1	5.67073e-42	1.81429	0.966	0.355	1.23333e-37	14	NRIP1	MAC 2
M6PR	8.63453e-42	1.37026	0.915	0.28	1.87792e-37	14	M6PR	MAC 2
RNF213	2.41471e-41	1.34798	0.932	0.277	5.25176e-37	14	RNF213	MAC 2
ZSWIM6	4.59665e-41	1.07473	0.881	0.232	9.99725e-37	14	ZSWIM6	MAC 2
DPP7	4.65929e-41	1.01433	0.831	0.197	1.01335e-36	14	DPP7	MAC 2
WWP11	4.75157e-41	1.90856	0.915	0.287	1.03342e-36	14	WWP1	MAC 2
SIRPA	9.50132e-41	0.974001	0.814	0.197	2.06644e-36	14	SIRPA	MAC 2
CTSZ	1.80324e-40	1.82177	0.983	0.392	3.92188e-36	14	CTSZ	MAC 2
CYTH1	1.86536e-40	0.864304	0.864	0.224	4.05696e-36	14	CYTH1	MAC 2
MAP3K3	2.18134e-40	0.836485	0.695	0.134	4.7442e-36	14	MAP3K3	MAC 2
EPB41L3	3.18768e-40	1.00575	0.898	0.234	6.93289e-36	14	EPB41L3	MAC 2
GZF1	6.08569e-40	0.827194	0.814	0.184	1.32358e-35	14	GZF1	MAC 2
REL	6.81473e-40	2.06607	0.983	0.421	1.48214e-35	14	REL	MAC 2
SAMHD11	8.8559e-40	1.20168	0.881	0.21	1.92607e-35	14	SAMHD1	MAC 2
PPP1R18	9.32388e-40	1.02118	0.864	0.23	2.02785e-35	14	PPP1R18	MAC 2
PLEKHA2	1.01455e-39	0.853169	0.763	0.158	2.20654e-35	14	PLEKHA2	MAC 2
IPMK	1.56302e-39	0.818374	0.746	0.157	3.39941e-35	14	IPMK	MAC 2
MAPKAPK2	1.62276e-39	0.861033	0.797	0.188	3.52933e-35	14	MAPKAPK2	MAC 2
TACC1	4.4532e-39	1.42794	0.966	0.345	9.68526e-35	14	TACC1	MAC 2
DUSP61	5.08438e-39	1.85519	0.864	0.223	1.1058e-34	14	DUSP6	MAC 2
TFRC	9.76508e-39	1.46007	0.763	0.178	2.12381e-34	14	TFRC	MAC 2
PSME4	1.47299e-38	0.990344	0.898	0.254	3.2036e-34	14	PSME4	MAC 2
CTSA	2.61603e-38	1.1327	0.881	0.272	5.6896e-34	14	CTSA	MAC 2
HLA-A	2.83809e-38	1.78562	1	0.41	6.17255e-34	14	HLA-A	MAC 2
PYCARD	5.94138e-38	0.980438	0.847	0.23	1.29219e-33	14	PYCARD	MAC 2
TUT7	6.27799e-38	1.31699	0.881	0.262	1.3654e-33	14	TUT7	MAC 2
PREX11	7.04499e-38	0.824053	0.881	0.218	1.53221e-33	14	PREX1	MAC 2
TNFAIP3	8.993e-38	1.52853	0.593	0.096	1.95589e-33	14	TNFAIP3	MAC 2
AFF3	9.93187e-38	1.49897	0.898	0.29	2.16008e-33	14	AFF3	MAC 2
SESN1	1.79347e-37	1.02121	0.729	0.164	3.90063e-33	14	SESN1	MAC 2
SOD2	1.84081e-37	2.52316	0.881	0.293	4.00358e-33	14	SOD2	MAC 2
NINJ1	1.89633e-37	1.69098	0.966	0.374	4.12434e-33	14	NINJ1	MAC 2
NRP1	3.68897e-37	2.32333	0.898	0.332	8.02313e-33	14	NRP1	MAC 2
MTMR6	4.69073e-37	0.835764	0.797	0.197	1.02019e-32	14	MTMR6	MAC 2
GRN	5.53281e-37	2.11234	0.966	0.457	1.20333e-32	14	GRN	MAC 2
PAG1	5.60793e-37	0.904656	0.729	0.154	1.21967e-32	14	PAG1	MAC 2
KLF2	5.93508e-37	2.09513	0.949	0.318	1.29082e-32	14	KLF2	MAC 2
KLF61	2.13429e-36	2.72581	1	0.549	4.64187e-32	14	KLF6	MAC 2
NRP21	2.1542e-36	1.00806	0.797	0.163	4.68517e-32	14	NRP2	MAC 2
CARD8	2.58982e-36	0.937428	0.763	0.18	5.6326e-32	14	CARD8	MAC 2
FTL1	3.61364e-36	2.71071	1	0.896	7.85929e-32	14	FTL	MAC 2
MAP3K8	4.41078e-36	1.00826	0.712	0.156	9.593e-32	14	MAP3K8	MAC 2
DAZAP2	4.47093e-36	1.04141	0.949	0.319	9.72382e-32	14	DAZAP2	MAC 2
GRB2	4.69154e-36	1.34911	0.983	0.452	1.02036e-31	14	GRB2	MAC 2
CYFIP1	5.23463e-36	1.59344	0.932	0.348	1.13848e-31	14	CYFIP1	MAC 2
ATP6V1B2	5.62578e-36	1.16701	0.847	0.264	1.22355e-31	14	ATP6V1B2	MAC 2
RHOG	5.93463e-36	0.810924	0.847	0.246	1.29072e-31	14	RHOG	MAC 2
WDR26	7.29226e-36	1.40019	0.932	0.338	1.58599e-31	14	WDR26	MAC 2
PICALM	7.3949e-36	0.996499	0.932	0.318	1.60832e-31	14	PICALM	MAC 2
ABI1	7.5034e-36	0.858066	0.932	0.294	1.63191e-31	14	ABI1	MAC 2
B2M1	8.38474e-36	2.38081	1	0.702	1.8236e-31	14	B2M	MAC 2
RB1	1.04322e-35	1.22	0.932	0.319	2.2689e-31	14	RB1	MAC 2
MAP3K1	2.32079e-35	0.831417	0.797	0.198	5.04749e-31	14	MAP3K1	MAC 2
PARP14	4.00564e-35	1.05334	0.847	0.245	8.71187e-31	14	PARP14	MAC 2
TTYH3	4.01135e-35	1.12164	0.881	0.293	8.72429e-31	14	TTYH3	MAC 2
TRIM38	5.68439e-35	1.25355	0.915	0.282	1.2363e-30	14	TRIM38	MAC 2
MGLL	7.20764e-35	0.881261	0.678	0.138	1.56759e-30	14	MGLL	MAC 2
PSAP1	1.05032e-34	2.25878	0.983	0.626	2.28434e-30	14	PSAP	MAC 2
FAM49B	1.10483e-34	1.01038	0.949	0.327	2.40288e-30	14	FAM49B	MAC 2
MYH9	1.19093e-34	0.970258	0.864	0.256	2.59015e-30	14	MYH9	MAC 2
RIN2	2.49291e-34	1.21675	0.881	0.285	5.42183e-30	14	RIN2	MAC 2
NAMPT	6.75058e-34	2.46325	0.966	0.412	1.46818e-29	14	NAMPT	MAC 2
RAB31	7.4139e-34	1.04884	0.864	0.245	1.61245e-29	14	RAB31	MAC 2
ARID5A	8.25878e-34	0.922803	0.797	0.21	1.7962e-29	14	ARID5A	MAC 2
MGAT1	8.66941e-34	1.11565	0.932	0.348	1.88551e-29	14	MGAT1	MAC 2
PER1	9.37502e-34	0.836196	0.864	0.255	2.03897e-29	14	PER1	MAC 2
CTSL	1.017e-33	2.08298	0.966	0.418	2.21187e-29	14	CTSL	MAC 2
SPRED1	1.03311e-33	1.62359	0.932	0.399	2.24692e-29	14	SPRED1	MAC 2
KIAA1551	1.26674e-33	1.40182	0.898	0.285	2.75503e-29	14	KIAA1551	MAC 2
LPAR6	1.70505e-33	1.81416	0.949	0.391	3.70832e-29	14	LPAR6	MAC 2
FAM91A1	5.36641e-33	0.860685	0.831	0.244	1.16714e-28	14	FAM91A1	MAC 2
CDV3	7.84568e-33	1.59482	0.983	0.507	1.70636e-28	14	CDV3	MAC 2
TLNRD1	7.87937e-33	0.94351	0.746	0.188	1.71368e-28	14	TLNRD1	MAC 2
METRNL	7.91161e-33	1.13269	0.949	0.338	1.7207e-28	14	METRNL	MAC 2
DAB21	8.70384e-33	3.2461	0.949	0.531	1.893e-28	14	DAB2	MAC 2
ASAH1	9.51744e-33	1.98457	0.966	0.473	2.06995e-28	14	ASAH1	MAC 2
MCL1	1.17679e-32	1.78701	1	0.633	2.55941e-28	14	MCL1	MAC 2
CTSD	1.48231e-32	2.07988	0.966	0.512	3.22388e-28	14	CTSD	MAC 2
NPC21	1.55994e-32	2.05998	0.966	0.517	3.39271e-28	14	NPC2	MAC 2
FCHSD2	1.69854e-32	0.885446	0.831	0.248	3.69415e-28	14	FCHSD2	MAC 2
HEXA	1.83712e-32	1.23078	0.898	0.368	3.99554e-28	14	HEXA	MAC 2
GNS	2.48647e-32	0.861329	0.746	0.203	5.40782e-28	14	GNS	MAC 2
ATP6V0D1	2.73029e-32	1.1938	0.966	0.397	5.9381e-28	14	ATP6V0D1	MAC 2
ZFP36L1	3.25791e-32	2.05497	1	0.685	7.08563e-28	14	ZFP36L1	MAC 2
MALT1	3.74964e-32	0.902596	0.763	0.205	8.15509e-28	14	MALT1	MAC 2
SETX	4.41313e-32	1.12169	0.898	0.328	9.59811e-28	14	SETX	MAC 2
ETF1	4.81108e-32	1.30445	0.966	0.434	1.04636e-27	14	ETF1	MAC 2
CCDC88A	4.8561e-32	1.63986	0.966	0.479	1.05615e-27	14	CCDC88A	MAC 2
PLEKHB2	7.13629e-32	0.829088	0.881	0.297	1.55207e-27	14	PLEKHB2	MAC 2
RNF1301	7.874e-32	1.14308	0.932	0.389	1.71252e-27	14	RNF130	MAC 2
AP1S21	1.1684e-31	1.16969	0.966	0.343	2.54114e-27	14	AP1S2	MAC 2
MAF2	1.25768e-31	2.47828	0.949	0.578	2.73534e-27	14	MAF	MAC 2
CYBA1	1.62145e-31	1.53099	0.966	0.521	3.52649e-27	14	CYBA	MAC 2
ACTR21	1.78098e-31	1.65042	0.983	0.553	3.87345e-27	14	ACTR2	MAC 2
ARHGAP26	1.99054e-31	0.86286	0.729	0.179	4.32922e-27	14	ARHGAP26	MAC 2
STX7	2.04803e-31	1.44227	0.932	0.379	4.45425e-27	14	STX7	MAC 2
TMEM1231	2.05568e-31	1.05634	0.966	0.406	4.47089e-27	14	TMEM123	MAC 2
FCGRT1	2.23178e-31	2.35186	0.966	0.594	4.8539e-27	14	FCGRT	MAC 2
CAPZB1	2.33249e-31	1.44649	0.983	0.547	5.07294e-27	14	CAPZB	MAC 2
RAB3IL1	2.84772e-31	0.835414	0.864	0.27	6.19351e-27	14	RAB3IL1	MAC 2
LRRFIP1	2.92382e-31	1.18556	0.932	0.365	6.35902e-27	14	LRRFIP1	MAC 2
EP300	3.88634e-31	1.08311	0.966	0.407	8.45239e-27	14	EP300	MAC 2
LIPA	3.9059e-31	0.904055	0.763	0.21	8.49493e-27	14	LIPA	MAC 2
CNPY3	4.11221e-31	1.13076	0.881	0.341	8.94365e-27	14	CNPY3	MAC 2
CEBPB	6.66265e-31	1.88402	0.983	0.491	1.44906e-26	14	CEBPB	MAC 2
ADAM17	6.76292e-31	0.893647	0.898	0.303	1.47087e-26	14	ADAM17	MAC 2
WASHC4	1.09267e-30	0.92311	0.864	0.3	2.37644e-26	14	WASHC4	MAC 2
TGFBR1	1.33389e-30	0.814837	0.797	0.235	2.90108e-26	14	TGFBR1	MAC 2
ATP1B3	1.89032e-30	1.62223	0.949	0.434	4.11126e-26	14	ATP1B3	MAC 2
SGK1	1.99012e-30	1.61022	0.949	0.389	4.32831e-26	14	SGK1	MAC 2
BAZ1A	2.20857e-30	1.19858	0.814	0.256	4.80342e-26	14	BAZ1A	MAC 2
TPM31	4.4577e-30	1.29738	1	0.603	9.69506e-26	14	TPM3	MAC 2
RILPL2	6.44971e-30	1.11088	0.746	0.215	1.40275e-25	14	RILPL2	MAC 2
ACAP2	7.22966e-30	1.00601	0.966	0.418	1.57238e-25	14	ACAP2	MAC 2
C6orf62	7.34371e-30	1.16492	0.983	0.48	1.59718e-25	14	C6orf62	MAC 2
TAPBP	7.8571e-30	0.919061	0.847	0.302	1.70884e-25	14	TAPBP	MAC 2
MEF2A	9.26336e-30	1.13483	0.966	0.421	2.01469e-25	14	MEF2A	MAC 2
CELF21	1.14068e-29	1.08073	0.949	0.337	2.48086e-25	14	CELF2	MAC 2
CLTC	1.19801e-29	1.51974	0.966	0.518	2.60554e-25	14	CLTC	MAC 2
GYPC2	1.54225e-29	1.50392	0.966	0.44	3.35425e-25	14	GYPC	MAC 2
TMSB4X1	1.55423e-29	1.72619	1	0.79	3.3803e-25	14	TMSB4X	MAC 2
VPS13C	1.58266e-29	1.10703	0.949	0.422	3.44212e-25	14	VPS13C	MAC 2
BLVRB2	1.85185e-29	1.54398	0.966	0.448	4.02759e-25	14	BLVRB	MAC 2
EPS15	2.74245e-29	0.950619	0.847	0.299	5.96455e-25	14	EPS15	MAC 2
C16orf72	3.35467e-29	1.01247	0.966	0.416	7.29607e-25	14	C16orf72	MAC 2
JMJD1C	3.50278e-29	1.52531	1	0.584	7.61819e-25	14	JMJD1C	MAC 2
NR4A11	4.05174e-29	1.51539	0.932	0.366	8.81212e-25	14	NR4A1	MAC 2
CDKN1A	5.10698e-29	1.05937	0.814	0.257	1.11072e-24	14	CDKN1A	MAC 2
MSN	5.87417e-29	1.03024	0.881	0.328	1.27757e-24	14	MSN	MAC 2
CFLAR	6.90504e-29	1.33687	0.898	0.396	1.50178e-24	14	CFLAR	MAC 2
UBALD2	8.38055e-29	0.990574	0.915	0.374	1.82269e-24	14	UBALD2	MAC 2
PPP1R15B	9.71205e-29	1.27807	0.864	0.338	2.11227e-24	14	PPP1R15B	MAC 2
SAT11	1.50815e-28	1.88233	1	0.617	3.28007e-24	14	SAT1	MAC 2
MIDN	1.94863e-28	1.4006	0.983	0.493	4.23807e-24	14	MIDN	MAC 2
APLP2	1.98196e-28	1.3955	0.983	0.588	4.31057e-24	14	APLP2	MAC 2
ANKH	3.55448e-28	0.888075	0.644	0.148	7.73064e-24	14	ANKH	MAC 2
BRI31	4.11141e-28	1.32493	0.983	0.581	8.94191e-24	14	BRI3	MAC 2
NFKBIA1	4.20602e-28	2.00359	0.966	0.439	9.14767e-24	14	NFKBIA	MAC 2
SNX21	5.86157e-28	1.0946	0.949	0.524	1.27483e-23	14	SNX2	MAC 2
ZEB22	6.70603e-28	1.70777	0.966	0.431	1.45849e-23	14	ZEB2	MAC 2
CREM	6.89281e-28	1.46718	0.881	0.348	1.49912e-23	14	CREM	MAC 2
PCF11	7.30374e-28	1.30124	0.966	0.473	1.58849e-23	14	PCF11	MAC 2
AKAP13	7.57204e-28	1.27601	0.915	0.465	1.64684e-23	14	AKAP13	MAC 2
NCOA7	9.18664e-28	0.909235	0.847	0.311	1.998e-23	14	NCOA7	MAC 2
MAP3K2	1.0474e-27	1.05106	0.915	0.361	2.278e-23	14	MAP3K2	MAC 2
HNMT	1.54425e-27	0.967062	0.797	0.27	3.35859e-23	14	HNMT	MAC 2
CAP11	1.54884e-27	1.03572	1	0.504	3.36856e-23	14	CAP1	MAC 2
VASP	1.59117e-27	0.969533	0.746	0.235	3.46063e-23	14	VASP	MAC 2
ARPC31	1.7578e-27	1.31472	0.983	0.616	3.82304e-23	14	ARPC3	MAC 2
MYLIP	1.79166e-27	1.3355	0.881	0.349	3.89668e-23	14	MYLIP	MAC 2
AAK1	1.83798e-27	1.10124	0.949	0.473	3.99742e-23	14	AAK1	MAC 2
CMTM6	1.9782e-27	1.0128	0.949	0.482	4.30238e-23	14	CMTM6	MAC 2
PYGL	2.10606e-27	0.867248	0.847	0.305	4.58048e-23	14	PYGL	MAC 2
DUSP2	3.68766e-27	1.2541	0.508	0.096	8.02029e-23	14	DUSP2	MAC 2
ANKRD12	5.93222e-27	1.36886	0.983	0.541	1.2902e-22	14	ANKRD12	MAC 2
SNX9	6.29306e-27	0.888657	0.814	0.305	1.36868e-22	14	SNX9	MAC 2
SGMS1	7.90439e-27	0.812662	0.831	0.295	1.71913e-22	14	SGMS1	MAC 2
ANXA11	7.96265e-27	1.04462	0.678	0.157	1.7318e-22	14	ANXA1	MAC 2
NEU1	8.57848e-27	1.06539	0.797	0.283	1.86573e-22	14	NEU1	MAC 2
ROCK1	1.09181e-26	1.00375	0.966	0.458	2.37458e-22	14	ROCK1	MAC 2
SMG1	1.18355e-26	0.836512	0.915	0.369	2.57411e-22	14	SMG1	MAC 2
IVNS1ABP	1.23782e-26	1.22415	0.864	0.37	2.69214e-22	14	IVNS1ABP	MAC 2
MOB1A	1.33383e-26	0.965038	0.915	0.439	2.90095e-22	14	MOB1A	MAC 2
FOSL2	1.48498e-26	1.20631	0.746	0.243	3.22968e-22	14	FOSL2	MAC 2
COTL1	1.89716e-26	0.983904	0.932	0.375	4.12614e-22	14	COTL1	MAC 2
FAM13A	1.94174e-26	0.95042	0.814	0.288	4.2231e-22	14	FAM13A	MAC 2
CEP350	1.97409e-26	1.0137	0.898	0.396	4.29344e-22	14	CEP350	MAC 2
HSPH1	6.8708e-26	1.78357	0.915	0.47	1.49433e-21	14	HSPH1	MAC 2
ATP6V0B	7.89027e-26	1.02102	0.983	0.527	1.71606e-21	14	ATP6V0B	MAC 2
FAM53C	8.12867e-26	1.00426	0.915	0.386	1.7679e-21	14	FAM53C	MAC 2
WDFY3	9.2818e-26	0.810156	0.729	0.235	2.0187e-21	14	WDFY3	MAC 2
TOP2A1	1.20326e-25	1.0582	0.508	0.093	2.61698e-21	14	TOP2A	MAC 2
MBNL1	1.30353e-25	1.04232	0.932	0.46	2.83504e-21	14	MBNL1	MAC 2
IRS2	1.50093e-25	1.27181	0.881	0.395	3.26438e-21	14	IRS2	MAC 2
CTSC2	2.20291e-25	1.29666	0.966	0.427	4.79111e-21	14	CTSC	MAC 2
LAMP1	3.54083e-25	1.07233	0.915	0.491	7.70096e-21	14	LAMP1	MAC 2
AXL	4.21732e-25	0.871684	0.814	0.3	9.17226e-21	14	AXL	MAC 2
SERPINB1	4.3257e-25	0.892461	0.746	0.235	9.40796e-21	14	SERPINB1	MAC 2
RAP2B1	4.70036e-25	1.02885	0.898	0.344	1.02228e-20	14	RAP2B	MAC 2
USP15	4.72761e-25	0.991491	0.915	0.407	1.02821e-20	14	USP15	MAC 2
PIM3	5.46647e-25	0.867849	0.746	0.233	1.1889e-20	14	PIM3	MAC 2
FOXO3	5.77347e-25	1.17916	0.915	0.47	1.25567e-20	14	FOXO3	MAC 2
RANBP2	1.11409e-24	1.33996	0.847	0.377	2.42303e-20	14	RANBP2	MAC 2
RHOQ	1.1171e-24	0.977475	0.932	0.412	2.42958e-20	14	RHOQ	MAC 2
MAT2A	1.22379e-24	1.19498	0.898	0.408	2.66162e-20	14	MAT2A	MAC 2
NIPBL	1.38567e-24	1.12768	0.932	0.474	3.01369e-20	14	NIPBL	MAC 2
RNF13	1.61432e-24	0.997689	0.864	0.354	3.51099e-20	14	RNF13	MAC 2
SNX61	2.60139e-24	1.1818	0.966	0.605	5.65775e-20	14	SNX6	MAC 2
HSP90AA1	2.61765e-24	1.35552	0.983	0.838	5.69313e-20	14	HSP90AA1	MAC 2
CELF1	4.33715e-24	0.993555	0.881	0.375	9.43286e-20	14	CELF1	MAC 2
RAB5C	4.39519e-24	0.829627	0.949	0.492	9.55911e-20	14	RAB5C	MAC 2
CSRNP1	5.18238e-24	1.138	0.932	0.434	1.12711e-19	14	CSRNP1	MAC 2
HELZ	5.7137e-24	0.830273	0.864	0.373	1.24267e-19	14	HELZ	MAC 2
PLSCR1	5.88851e-24	0.951355	0.763	0.261	1.28069e-19	14	PLSCR1	MAC 2
WSB11	5.94604e-24	1.20276	1	0.622	1.2932e-19	14	WSB1	MAC 2
SDCBP1	8.40726e-24	1.05139	1	0.627	1.82849e-19	14	SDCBP	MAC 2
FAM120A	8.63182e-24	0.841378	0.814	0.317	1.87734e-19	14	FAM120A	MAC 2
YPEL5	9.84818e-24	1.10275	0.966	0.526	2.14188e-19	14	YPEL5	MAC 2
PABPC1	1.02965e-23	1.15648	0.983	0.806	2.23939e-19	14	PABPC1	MAC 2
PEPD	1.05991e-23	0.945254	0.864	0.349	2.3052e-19	14	PEPD	MAC 2
MYADM	1.3463e-23	1.25321	0.898	0.377	2.92807e-19	14	MYADM	MAC 2
SLC38A2	1.91967e-23	1.06023	0.966	0.491	4.1751e-19	14	SLC38A2	MAC 2
FOSB2	2.05578e-23	1.52266	1	0.52	4.47112e-19	14	FOSB	MAC 2
IL6ST	3.03308e-23	0.942784	0.915	0.454	6.59664e-19	14	IL6ST	MAC 2
SQSTM1	3.04387e-23	1.1832	0.932	0.558	6.62011e-19	14	SQSTM1	MAC 2
PPT1	3.22981e-23	0.841954	0.881	0.398	7.02452e-19	14	PPT1	MAC 2
GLS	4.4125e-23	0.815448	0.915	0.367	9.59674e-19	14	GLS	MAC 2
PLIN2	5.06504e-23	1.51916	0.814	0.369	1.1016e-18	14	PLIN2	MAC 2
IER5	6.62022e-23	1.44137	0.864	0.396	1.43983e-18	14	IER5	MAC 2
ARPC21	6.78951e-23	1.00004	0.983	0.643	1.47665e-18	14	ARPC2	MAC 2
RGL1	7.86579e-23	0.999597	0.915	0.431	1.71073e-18	14	RGL1	MAC 2
UBE2D3	9.38225e-23	0.933405	1	0.657	2.04055e-18	14	UBE2D3	MAC 2
BTG21	1.34893e-22	1.21895	0.983	0.533	2.93378e-18	14	BTG2	MAC 2
ZNF703	1.55751e-22	0.806826	0.678	0.213	3.38744e-18	14	ZNF703	MAC 2
PFN11	3.74241e-22	1.14605	1	0.657	8.13938e-18	14	PFN1	MAC 2
MT-ND2	3.93098e-22	1.22242	1	0.678	8.5495e-18	14	MT-ND2	MAC 2
PDK4	4.3027e-22	1.1457	0.644	0.187	9.35794e-18	14	PDK4	MAC 2
NCOA4	5.27629e-22	0.889006	0.915	0.477	1.14754e-17	14	NCOA4	MAC 2
ACTB1	1.02788e-21	1.07443	1	0.893	2.23554e-17	14	ACTB	MAC 2
CREBRF	1.39829e-21	1.04849	0.831	0.369	3.04114e-17	14	CREBRF	MAC 2
PPIF	1.60818e-21	0.856839	0.644	0.201	3.49763e-17	14	PPIF	MAC 2
TIMP2	1.79938e-21	1.16423	0.983	0.567	3.91347e-17	14	TIMP2	MAC 2
DNAJB6	2.45044e-21	0.905579	1	0.599	5.32946e-17	14	DNAJB6	MAC 2
YTHDF3	3.25058e-21	0.963279	0.78	0.336	7.06969e-17	14	YTHDF3	MAC 2
NFE2L2	3.70533e-21	1.25312	1	0.599	8.05873e-17	14	NFE2L2	MAC 2
KLF3	5.01333e-21	0.83701	0.898	0.431	1.09035e-16	14	KLF3	MAC 2
HLA-E2	6.65959e-21	1.08682	1	0.547	1.44839e-16	14	HLA-E	MAC 2
GNAI21	7.57374e-21	0.988554	0.983	0.656	1.64721e-16	14	GNAI2	MAC 2
BLVRA	8.93465e-21	0.901704	0.678	0.243	1.9432e-16	14	BLVRA	MAC 2
NUFIP2	1.26832e-20	1.0662	0.966	0.565	2.75847e-16	14	NUFIP2	MAC 2
YWHAB1	1.52995e-20	0.869704	0.983	0.655	3.3275e-16	14	YWHAB	MAC 2
ATP1B11	1.63113e-20	0.985136	0.915	0.433	3.54754e-16	14	ATP1B1	MAC 2
CITED21	1.72933e-20	1.3615	0.949	0.455	3.76112e-16	14	CITED2	MAC 2
CPEB4	2.50303e-20	0.844246	0.814	0.357	5.44384e-16	14	CPEB4	MAC 2
CHD1	2.73769e-20	1.09307	0.915	0.474	5.9542e-16	14	CHD1	MAC 2
INSIG1	6.52357e-20	0.805309	0.627	0.194	1.41881e-15	14	INSIG1	MAC 2
IRF2BP2	6.5324e-20	0.97046	0.949	0.542	1.42073e-15	14	IRF2BP2	MAC 2
MT-ND1	1.2267e-19	1.01394	1	0.703	2.66795e-15	14	MT-ND1	MAC 2
BIN1	1.26288e-19	0.880436	0.881	0.427	2.74663e-15	14	BIN1	MAC 2
DDX3X	1.30845e-19	1.11699	1	0.702	2.84575e-15	14	DDX3X	MAC 2
IFRD1	1.3374e-19	0.835896	0.898	0.436	2.90872e-15	14	IFRD1	MAC 2
PNRC1	1.36556e-19	1.07951	1	0.736	2.96996e-15	14	PNRC1	MAC 2
PTP4A2	3.08754e-19	0.845418	0.966	0.562	6.71508e-15	14	PTP4A2	MAC 2
SELENOP1	7.42513e-19	2.44501	0.864	0.569	1.61489e-14	14	SELENOP	MAC 2
OAZ12	7.66165e-19	0.860004	1	0.754	1.66633e-14	14	OAZ1	MAC 2
AFF4	1.15565e-18	0.817718	0.932	0.529	2.51342e-14	14	AFF4	MAC 2
TGFBI1	1.38478e-18	0.82225	0.915	0.381	3.01175e-14	14	TGFBI	MAC 2
IER3	1.38752e-18	1.39059	0.966	0.505	3.01772e-14	14	IER3	MAC 2
DUSP1	1.4545e-18	1.5306	0.983	0.584	3.16339e-14	14	DUSP1	MAC 2
KLF4	1.94277e-18	1.31999	0.847	0.39	4.22534e-14	14	KLF4	MAC 2
HSD17B11	2.53033e-18	0.857692	0.712	0.276	5.50322e-14	14	HSD17B11	MAC 2
GLUL	3.78479e-18	0.924284	0.949	0.58	8.23154e-14	14	GLUL	MAC 2
CHORDC1	5.57844e-18	0.817391	0.915	0.473	1.21326e-13	14	CHORDC1	MAC 2
PPP1R15A1	6.71471e-18	1.06932	1	0.64	1.46038e-13	14	PPP1R15A	MAC 2
HSPA1A1	8.97569e-18	1.57009	0.983	0.615	1.95212e-13	14	HSPA1A	MAC 2
QKI1	1.17734e-17	0.925449	0.966	0.596	2.5606e-13	14	QKI	MAC 2
HERPUD1	1.33866e-17	1.17692	0.966	0.602	2.91144e-13	14	HERPUD1	MAC 2
SMC4	2.33601e-17	0.926903	0.678	0.252	5.08059e-13	14	SMC4	MAC 2
WDR45B	2.19044e-16	1.05286	0.881	0.48	4.764e-12	14	WDR45B	MAC 2
SFPQ	3.00011e-16	0.815131	0.983	0.663	6.52493e-12	14	SFPQ	MAC 2
HSPA1B	5.46005e-16	1.29133	0.881	0.477	1.18751e-11	14	HSPA1B	MAC 2
CCL2	1.60595e-15	1.95985	0.831	0.417	3.49277e-11	14	CCL2	MAC 2
ZFAND51	2.2684e-15	0.871804	0.949	0.614	4.93354e-11	14	ZFAND5	MAC 2
DDX21	5.20658e-15	0.92365	0.898	0.541	1.13238e-10	14	DDX21	MAC 2
SPP11	5.41098e-15	3.63648	0.695	0.332	1.17683e-10	14	SPP1	MAC 2
HNRNPU	2.06304e-13	1.04397	0.983	0.713	4.4869e-09	14	HNRNPU	MAC 2
LITAF	3.25895e-13	1.05331	0.847	0.508	7.08789e-09	14	LITAF	MAC 2
EGR2	3.32246e-12	1.03694	0.729	0.373	7.22601e-08	14	EGR2	MAC 2
ZNF331	7.4653e-12	1.63256	0.593	0.289	1.62363e-07	14	ZNF331	MAC 2
PLTP1	1.21315e-11	1.04708	0.729	0.378	2.63848e-07	14	PLTP	MAC 2
TXNIP1	1.35477e-11	0.844292	1	0.649	2.9465e-07	14	TXNIP	MAC 2
PDE4B	8.91787e-11	0.8254	0.576	0.252	1.93955e-06	14	PDE4B	MAC 2
EGR3	1.15271e-07	0.963326	0.508	0.249	0.00250703	14	EGR3	MAC 2
SMCHD1	2.52006e-07	0.843761	0.814	0.493	0.00548088	14	SMCHD1	MAC 2
ACTG2	1.21068e-189	1.41723	0.895	0.034	2.63311e-185	15	ACTG2	F/O 9
ADGRG2	1.43428e-146	1.21748	0.684	0.024	3.11941e-142	15	ADGRG2	F/O 9
AHNAK2	2.08678e-109	1.05562	0.702	0.04	4.53853e-105	15	AHNAK2	F/O 9
PPP1R1A	9.64513e-104	1.12981	0.86	0.07	2.09772e-99	15	PPP1R1A	F/O 9
TFF3	1.15477e-72	1.49072	0.86	0.104	2.51152e-68	15	TFF3	F/O 9
KRT181	3.50418e-62	0.951146	0.772	0.088	7.62125e-58	15	KRT18	F/O 9
HES61	6.35028e-62	0.985632	0.807	0.1	1.38112e-57	15	HES6	F/O 9
PPP1R1B1	1.11561e-56	1.76449	0.93	0.187	2.42634e-52	15	PPP1R1B	F/O 9
RAPGEF5	1.88878e-51	1.0016	0.842	0.141	4.10791e-47	15	RAPGEF5	F/O 9
RTN1	3.97391e-49	0.84526	0.895	0.178	8.64285e-45	15	RTN1	F/O 9
KLF5	5.4352e-47	1.01011	0.895	0.187	1.1821e-42	15	KLF5	F/O 9
ASS1	2.2839e-45	1.00099	0.877	0.191	4.96725e-41	15	ASS1	F/O 9
ACKR3	1.01429e-44	1.07574	0.772	0.139	2.20598e-40	15	ACKR3	F/O 9
ZFHX4-AS11	2.30704e-43	1.03683	0.93	0.203	5.01759e-39	15	ZFHX4-AS1	F/O 9
GJB2	1.79055e-41	1.61871	0.667	0.098	3.89427e-37	15	GJB2	F/O 9
AIF1L	2.76291e-36	1.20308	0.93	0.283	6.00905e-32	15	AIF1L	F/O 9
ADIRF1	3.17665e-36	0.857777	0.544	0.072	6.9089e-32	15	ADIRF	F/O 9
CAVIN1	5.51485e-36	1.29544	0.965	0.34	1.19942e-31	15	CAVIN1	F/O 9
AHCYL2	3.63466e-33	0.833338	0.86	0.253	7.90502e-29	15	AHCYL2	F/O 9
RASL11B	3.8807e-33	1.02229	0.807	0.198	8.44014e-29	15	RASL11B	F/O 9
CLDN11	8.95866e-33	1.58327	0.807	0.202	1.94842e-28	15	CLDN11	F/O 9
S100A11	5.58851e-30	1.64926	1	0.574	1.21545e-25	15	S100A11	F/O 9
PPP1R3B	1.6688e-28	0.984482	0.86	0.283	3.62948e-24	15	PPP1R3B	F/O 9
CRABP21	2.59086e-28	1.52512	0.93	0.334	5.63486e-24	15	CRABP2	F/O 9
CRIP2	8.99607e-28	0.839477	0.877	0.282	1.95656e-23	15	CRIP2	F/O 9
SH3BGRL3	2.39285e-27	1.19771	1	0.584	5.20422e-23	15	SH3BGRL3	F/O 9
EMILIN2	5.12435e-27	1.41851	0.912	0.391	1.11449e-22	15	EMILIN2	F/O 9
S100A16	1.80334e-26	0.994279	0.93	0.355	3.92209e-22	15	S100A16	F/O 9
KLF41	2.15824e-26	0.916078	0.965	0.388	4.69396e-22	15	KLF4	F/O 9
CKB1	5.01392e-26	0.850689	0.825	0.24	1.09048e-21	15	CKB	F/O 9
ENAH1	8.56887e-26	1.20554	0.965	0.446	1.86364e-21	15	ENAH	F/O 9
PPP1R14B	1.06327e-25	1.21996	0.965	0.584	2.3125e-21	15	PPP1R14B	F/O 9
EPHX1	1.62382e-25	1.12323	0.93	0.388	3.53164e-21	15	EPHX1	F/O 9
ATP1B31	2.06765e-25	0.947378	0.93	0.435	4.49693e-21	15	ATP1B3	F/O 9
SRPX	2.58088e-25	1.13967	0.877	0.316	5.61316e-21	15	SRPX	F/O 9
CLU1	6.5051e-25	2.97883	0.947	0.504	1.41479e-20	15	CLU	F/O 9
S100A101	9.97111e-25	1.30384	0.912	0.317	2.16862e-20	15	S100A10	F/O 9
CPM1	1.23332e-24	1.14713	0.895	0.328	2.68235e-20	15	CPM	F/O 9
RPS18	4.63764e-24	0.935674	1	0.906	1.00864e-19	15	RPS18	F/O 9
RPL22L1	9.20771e-24	1.08599	0.982	0.577	2.00258e-19	15	RPL22L1	F/O 9
RPL36	2.22545e-23	0.960987	1	0.863	4.84014e-19	15	RPL36	F/O 9
GAPDH1	7.09728e-23	1.06952	1	0.825	1.54359e-18	15	GAPDH	F/O 9
JPT11	1.64714e-22	0.819738	0.947	0.467	3.58236e-18	15	JPT1	F/O 9
ELOB	1.86022e-22	1.61673	0.965	0.767	4.0458e-18	15	ELOB	F/O 9
RPL8	3.94602e-22	0.889778	1	0.871	8.5822e-18	15	RPL8	F/O 9
RBP1	5.83259e-22	1.32154	0.965	0.607	1.26853e-17	15	RBP1	F/O 9
HES1	9.40307e-22	1.42057	1	0.652	2.04507e-17	15	HES1	F/O 9
TPM12	1.62501e-21	1.56665	0.982	0.627	3.53424e-17	15	TPM1	F/O 9
SPARCL11	3.93009e-21	1.01871	1	0.482	8.54756e-17	15	SPARCL1	F/O 9
RPL29	7.20878e-21	0.896801	1	0.877	1.56784e-16	15	RPL29	F/O 9
RPS2	2.6381e-20	0.887381	1	0.909	5.73761e-16	15	RPS2	F/O 9
ANXA22	2.84091e-20	1.00328	1	0.612	6.1787e-16	15	ANXA2	F/O 9
CSTB	3.89678e-20	1.02898	0.965	0.631	8.47511e-16	15	CSTB	F/O 9
ZFHX41	8.07767e-19	1.02161	0.93	0.504	1.75681e-14	15	ZFHX4	F/O 9
POLR2L	8.9118e-19	0.891935	0.965	0.661	1.93823e-14	15	POLR2L	F/O 9
RPL12	6.65224e-18	0.835576	1	0.875	1.4468e-13	15	RPL12	F/O 9
PPDPF	1.72346e-16	0.846777	1	0.736	3.74836e-12	15	PPDPF	F/O 9
TMSB101	2.98764e-16	0.875671	1	0.82	6.49781e-12	15	TMSB10	F/O 9
C4orf48	3.78406e-16	0.816762	0.982	0.571	8.22995e-12	15	C4orf48	F/O 9
GADD45B1	7.25133e-15	0.870959	1	0.575	1.57709e-10	15	GADD45B	F/O 9
OTOR3	2.24882e-14	0.866566	1	0.543	4.89097e-10	15	OTOR	F/O 9
VCAN	3.28037e-13	0.820429	0.895	0.456	7.13448e-09	15	VCAN	F/O 9
ID1	3.22828e-11	0.886196	0.947	0.593	7.02118e-07	15	ID1	F/O 9
PTGDS2	1.04246e-08	1.1334	0.772	0.443	0.000226724	15	PTGDS	F/O 9
PAPPA	3.26058e-59	1.30642	0.608	0.056	7.09144e-55	16	PAPPA	F/O 10
CA31	7.74052e-50	3.73632	0.98	0.228	1.68349e-45	16	CA3	F/O 10
CALB1	5.8339e-43	2.10673	0.549	0.061	1.26881e-38	16	CALB1	F/O 10
EGFL61	3.6082e-37	1.558	0.745	0.128	7.84746e-33	16	EGFL6	F/O 10
MYL9	6.35139e-37	1.31653	0.882	0.228	1.38136e-32	16	MYL9	F/O 10
PDGFRL	9.38626e-36	1.21829	0.922	0.241	2.04142e-31	16	PDGFRL	F/O 10
SULF2	1.25443e-35	0.848759	0.745	0.139	2.72825e-31	16	SULF2	F/O 10
MATN3	9.6633e-35	1.10081	0.765	0.144	2.10167e-30	16	MATN3	F/O 10
ALCAM1	3.28561e-34	2.27396	0.922	0.275	7.14586e-30	16	ALCAM	F/O 10
TMTC1	2.33569e-33	0.806915	0.647	0.114	5.0799e-29	16	TMTC1	F/O 10
CDH111	9.48704e-31	1.72428	0.98	0.403	2.06334e-26	16	CDH11	F/O 10
ZFHX4-AS12	1.1606e-30	0.968311	0.863	0.206	2.52419e-26	16	ZFHX4-AS1	F/O 10
CFH	1.68527e-29	1.53142	0.941	0.336	3.6653e-25	16	CFH	F/O 10
P4HA3	9.20554e-29	0.936388	0.902	0.256	2.00211e-24	16	P4HA3	F/O 10
C2orf401	7.93691e-28	2.03249	1	0.495	1.7262e-23	16	C2orf40	F/O 10
IL11RA	2.98133e-26	1.3575	0.98	0.455	6.48409e-22	16	IL11RA	F/O 10
JAM31	4.46764e-25	1.14474	0.961	0.393	9.71668e-21	16	JAM3	F/O 10
TNFRSF11B	7.62739e-25	1.28596	0.706	0.176	1.65888e-20	16	TNFRSF11B	F/O 10
CRYM3	1.05732e-24	2.13474	0.98	0.605	2.29956e-20	16	CRYM	F/O 10
IGFBP21	2.1127e-24	1.80558	1	0.622	4.5949e-20	16	IGFBP2	F/O 10
FOXC21	3.17677e-24	0.987235	0.922	0.3	6.90917e-20	16	FOXC2	F/O 10
EGFR	8.10729e-24	0.840545	0.863	0.275	1.76326e-19	16	EGFR	F/O 10
MFAP21	1.53834e-23	1.3469	0.98	0.5	3.34573e-19	16	MFAP2	F/O 10
NCAM2	1.66776e-23	0.911883	0.667	0.167	3.62721e-19	16	NCAM2	F/O 10
SRPX1	9.11188e-23	0.845615	0.941	0.316	1.98174e-18	16	SRPX	F/O 10
OLFML31	2.34995e-22	1.04522	0.902	0.315	5.1109e-18	16	OLFML3	F/O 10
HAPLN1	1.45281e-21	1.33866	0.608	0.13	3.15972e-17	16	HAPLN1	F/O 10
FRZB1	2.83216e-21	1.40602	1	0.566	6.15967e-17	16	FRZB	F/O 10
COCH1	4.71224e-21	3.25381	0.824	0.308	1.02486e-16	16	COCH	F/O 10
ZFHX42	7.11721e-20	1.13478	0.98	0.504	1.54792e-15	16	ZFHX4	F/O 10
CALD11	1.46431e-19	1.11406	1	0.578	3.18473e-15	16	CALD1	F/O 10
BMP5	1.08366e-18	1.16231	1	0.489	2.35686e-14	16	BMP5	F/O 10
CA2	5.20502e-18	0.869968	0.627	0.166	1.13204e-13	16	CA2	F/O 10
CPE2	1.04959e-17	1.02021	0.98	0.506	2.28275e-13	16	CPE	F/O 10
SEMA3D	3.48357e-17	1.07441	0.608	0.178	7.57642e-13	16	SEMA3D	F/O 10
CRISPLD11	3.69933e-17	0.982627	0.902	0.44	8.04567e-13	16	CRISPLD1	F/O 10
PRRX11	6.93605e-17	0.958355	0.902	0.394	1.50852e-12	16	PRRX1	F/O 10
IER31	8.22114e-16	1.14471	0.961	0.506	1.78802e-11	16	IER3	F/O 10
MGP1	1.37107e-15	1.24557	0.961	0.47	2.98195e-11	16	MGP	F/O 10
PCOLCE1	1.9833e-15	0.934896	1	0.511	4.31348e-11	16	PCOLCE	F/O 10
COLEC124	3.09629e-14	0.867477	0.98	0.495	6.73413e-10	16	COLEC12	F/O 10
CTGF3	1.09333e-13	1.48265	0.863	0.438	2.37788e-09	16	CTGF	F/O 10
POSTN3	1.14057e-13	1.30584	0.98	0.616	2.48062e-09	16	POSTN	F/O 10
COL11A11	1.39943e-13	0.908382	0.922	0.411	3.04362e-09	16	COL11A1	F/O 10
LHFPL61	2.34535e-13	0.803681	0.941	0.513	5.10091e-09	16	LHFPL6	F/O 10
TIMP32	8.98625e-13	0.967762	1	0.655	1.95442e-08	16	TIMP3	F/O 10
IGFBP53	5.41184e-12	1.33778	0.882	0.467	1.17702e-07	16	IGFBP5	F/O 10
TPM13	3.15407e-11	0.874448	1	0.627	6.8598e-07	16	TPM1	F/O 10
COL9A11	1.28311e-10	1.0306	0.902	0.519	2.79063e-06	16	COL9A1	F/O 10
CLDN111	5.02863e-09	0.985146	0.529	0.209	0.000109368	16	CLDN11	F/O 10
OGN2	6.49788e-08	1.08362	0.882	0.59	0.00141322	16	OGN	F/O 10
GYPA	2.0745e-258	2.15833	0.922	0.02	4.51182e-254	17	GYPA	RBC 2
EPB42	2.15774e-222	1.59222	0.922	0.026	4.69286e-218	17	EPB42	RBC 2
HBM1	2.05e-191	4.34354	0.98	0.039	4.45855e-187	17	HBM	RBC 2
HEMGN1	1.27374e-189	2.74203	0.941	0.035	2.77027e-185	17	HEMGN	RBC 2
MYL4	1.43834e-187	1.4664	0.882	0.029	3.12825e-183	17	MYL4	RBC 2
HBQ1	2.42914e-185	1.58864	0.922	0.034	5.28313e-181	17	HBQ1	RBC 2
PHOSPHO1	2.09611e-182	0.965366	0.824	0.025	4.55884e-178	17	PHOSPHO1	RBC 2
HBG11	2.87242e-182	3.43927	0.98	0.041	6.24722e-178	17	HBG1	RBC 2
SLC4A1	1.08571e-181	2.25655	0.902	0.034	2.36131e-177	17	SLC4A1	RBC 2
AHSP1	8.40057e-176	3.86472	0.961	0.042	1.82704e-171	17	AHSP	RBC 2
GYPB	2.43168e-171	1.43321	0.824	0.028	5.28865e-167	17	GYPB	RBC 2
ALAS21	8.32865e-170	3.38632	0.961	0.043	1.8114e-165	17	ALAS2	RBC 2
KLF1	8.87661e-148	0.87167	0.588	0.015	1.93057e-143	17	KLF1	RBC 2
HBA11	3.56072e-133	4.56691	1	0.068	7.74422e-129	17	HBA1	RBC 2
HBZ	4.70042e-132	1.54141	0.647	0.022	1.02229e-127	17	HBZ	RBC 2
DMTN	1.74602e-128	0.814559	0.804	0.039	3.79743e-124	17	DMTN	RBC 2
LYL1	1.64491e-125	1.47356	0.941	0.06	3.57752e-121	17	LYL1	RBC 2
KRT1	7.8914e-124	1.101	0.706	0.03	1.7163e-119	17	KRT1	RBC 2
HBG21	2.64726e-119	4.44399	0.98	0.069	5.75752e-115	17	HBG2	RBC 2
HBB1	1.64826e-117	3.37458	1	0.075	3.58479e-113	17	HBB	RBC 2
TRIM58	5.2565e-115	1.35013	0.941	0.068	1.14324e-110	17	TRIM58	RBC 2
TENT5C1	2.95439e-97	1.73318	0.98	0.096	6.4255e-93	17	TENT5C	RBC 2
HBA21	1.55241e-95	4.36632	1	0.101	3.37634e-91	17	HBA2	RBC 2
OSBP2	3.43881e-92	0.870835	0.686	0.043	7.47907e-88	17	OSBP2	RBC 2
MPP11	2.64815e-73	1.66738	0.922	0.118	5.75946e-69	17	MPP1	RBC 2
TESC	6.00058e-71	0.859495	0.667	0.054	1.30507e-66	17	TESC	RBC 2
SMIM1	6.71933e-63	1.17912	0.804	0.1	1.46139e-58	17	SMIM1	RBC 2
RBM381	1.04869e-57	2.46639	0.961	0.187	2.28079e-53	17	RBM38	RBC 2
BPGM1	2.98251e-53	2.73256	0.98	0.229	6.48666e-49	17	BPGM	RBC 2
TCP11L2	3.4239e-51	0.944156	0.843	0.136	7.44665e-47	17	TCP11L2	RBC 2
CDKN2D	7.96803e-51	1.98397	0.961	0.205	1.73297e-46	17	CDKN2D	RBC 2
FECH	1.2436e-50	1.50131	0.902	0.184	2.70472e-46	17	FECH	RBC 2
DCAF121	6.16125e-47	1.86927	0.941	0.221	1.34001e-42	17	DCAF12	RBC 2
BCL2L1	9.94959e-47	1.26309	0.922	0.199	2.16394e-42	17	BCL2L1	RBC 2
STRADB	1.33126e-45	1.2222	0.941	0.221	2.89535e-41	17	STRADB	RBC 2
2008-03-01	2.28495e-45	0.903573	0.804	0.14	4.96955e-41	17	2008-03-01	RBC 2
EPB411	2.352e-43	1.64339	0.98	0.282	5.11537e-39	17	EPB41	RBC 2
SNCA1	5.29007e-39	2.75834	1	0.389	1.15054e-34	17	SNCA	RBC 2
SLC25A391	5.26659e-38	2.23721	1	0.417	1.14543e-33	17	SLC25A39	RBC 2
PIP4K2A	2.46599e-37	0.958308	0.863	0.197	5.36328e-33	17	PIP4K2A	RBC 2
SLC25A371	1.24301e-36	3.00365	1	0.452	2.70341e-32	17	SLC25A37	RBC 2
R3HDM4	3.67624e-35	0.867416	0.863	0.22	7.99545e-31	17	R3HDM4	RBC 2
ADIPOR11	2.87219e-34	1.27583	0.941	0.327	6.24672e-30	17	ADIPOR1	RBC 2
FAM210B1	3.37386e-34	1.7567	0.98	0.413	7.3378e-30	17	FAM210B	RBC 2
BLVRB3	5.62787e-34	2.5574	0.98	0.449	1.22401e-29	17	BLVRB	RBC 2
GMPR	1.09661e-33	0.942472	0.824	0.19	2.38502e-29	17	GMPR	RBC 2
HAGH	5.41733e-33	1.10656	0.922	0.307	1.17821e-28	17	HAGH	RBC 2
CCNDBP1	4.35082e-32	1.16322	0.902	0.279	9.4626e-28	17	CCNDBP1	RBC 2
NCOA41	7.09407e-32	1.86863	1	0.477	1.54289e-27	17	NCOA4	RBC 2
SELENBP1	1.20537e-31	1.33905	0.941	0.335	2.62156e-27	17	SELENBP1	RBC 2
YOD1	4.03204e-31	1.05958	0.765	0.175	8.76929e-27	17	YOD1	RBC 2
GYPC3	3.02726e-30	1.98291	0.961	0.441	6.58398e-26	17	GYPC	RBC 2
SLC2A1	9.32267e-30	1.45504	0.608	0.113	2.02759e-25	17	SLC2A1	RBC 2
FBXO7	3.27944e-27	1.13617	0.98	0.398	7.13246e-23	17	FBXO7	RBC 2
RIOK3	1.01218e-26	1.30922	0.941	0.405	2.20139e-22	17	RIOK3	RBC 2
GLRX5	2.62495e-26	1.77571	1	0.55	5.709e-22	17	GLRX5	RBC 2
BNIP3L1	2.72713e-25	1.67152	0.98	0.666	5.93123e-21	17	BNIP3L	RBC 2
MAP2K3	1.45393e-24	0.937906	0.804	0.252	3.16215e-20	17	MAP2K3	RBC 2
FKBP8	1.59126e-23	1.1323	0.98	0.614	3.46083e-19	17	FKBP8	RBC 2
MKRN1	1.68956e-23	1.13547	0.902	0.399	3.67463e-19	17	MKRN1	RBC 2
BSG	1.7481e-23	1.34084	0.98	0.626	3.80194e-19	17	BSG	RBC 2
GABARAPL2	7.77546e-23	1.07412	1	0.682	1.69108e-18	17	GABARAPL2	RBC 2
GSPT1	1.26041e-21	1.34447	0.961	0.506	2.74127e-17	17	GSPT1	RBC 2
HMBS	2.56754e-21	1.0158	0.588	0.147	5.58413e-17	17	HMBS	RBC 2
UBB	1.69408e-20	1.81761	1	0.827	3.68446e-16	17	UBB	RBC 2
OAZ13	8.32388e-20	1.36315	1	0.755	1.81036e-15	17	OAZ1	RBC 2
PCGF5	1.10234e-19	0.987043	0.725	0.227	2.39748e-15	17	PCGF5	RBC 2
UBE2H	6.24033e-19	1.17006	0.941	0.521	1.35721e-14	17	UBE2H	RBC 2
PIM1	2.73077e-18	1.24365	0.784	0.304	5.93916e-14	17	PIM1	RBC 2
YBX3	6.11116e-14	0.928652	0.922	0.589	1.32912e-09	17	YBX3	RBC 2
DCK	7.30956e-14	0.805426	0.569	0.188	1.58976e-09	17	DCK	RBC 2
PRDX2	2.01907e-12	1.15137	0.98	0.722	4.39127e-08	17	PRDX2	RBC 2
CPEB41	2.06932e-12	1.15413	0.784	0.358	4.50057e-08	17	CPEB4	RBC 2
CAT	1.38997e-11	0.871839	0.804	0.439	3.02304e-07	17	CAT	RBC 2
ARL4A2	5.54414e-06	1.16658	0.804	0.478	0.12058	17	ARL4A	RBC 2
SCN7A1	5.88142e-42	2.96877	0.64	0.086	1.27915e-37	18	SCN7A	GLI 2
MPZ1	1.19561e-38	2.6493	0.64	0.092	2.60034e-34	18	MPZ	GLI 2
CRABP11	2.98851e-23	2.72112	0.56	0.115	6.49972e-19	18	CRABP1	GLI 2
PLP11	1.24521e-17	2.45954	0.68	0.248	2.70822e-13	18	PLP1	GLI 2
EDNRB1	1.32183e-15	2.32888	0.52	0.148	2.87485e-11	18	EDNRB	GLI 2
ITGA61	2.07628e-15	2.30388	0.52	0.153	4.51571e-11	18	ITGA6	GLI 2
NRXN11	1.02219e-14	2.44682	0.54	0.177	2.22315e-10	18	NRXN1	GLI 2
DST1	9.15478e-11	2.40947	0.72	0.537	1.99107e-06	18	DST	GLI 2
S100A102	1.46569e-10	2.16746	0.62	0.324	3.18773e-06	18	S100A10	GLI 2
S100B3	1.63295e-08	1.53449	0.88	0.725	0.000355151	18	S100B	GLI 2
RGCC1	1.8392e-06	1.53203	0.52	0.307	0.0400007	18	RGCC	GLI 2
MTRNR2L8	4.3969e-05	0.810035	0.18	0.556	0.956283	18	MTRNR2L8	GLI 2
SKIL	5.65393e-05	0.809135	0.16	0.516	1	18	SKIL	GLI 2
MARCKS1	6.5694e-05	0.969468	0.78	0.808	1	18	MARCKS	GLI 2
ZEB23	9.68987e-05	1.63732	0.56	0.44	1	18	ZEB2	GLI 2
GPM6B1	0.000127385	1.66308	0.62	0.569	1	18	GPM6B	GLI 2
MTRNR2L12	0.000284444	1.18861	0.74	0.764	1	18	MTRNR2L12	GLI 2
TUBA1A1	0.000289695	1.14226	0.76	0.798	1	18	TUBA1A	GLI 2
NEAT11	0.000377505	0.874134	0.2	0.51	1	18	NEAT1	GLI 2
QKI2	0.000594964	1.4345	0.6	0.605	1	18	QKI	GLI 2
KCTD121	0.000705934	1.07867	0.68	0.662	1	18	KCTD12	GLI 2
METRN1	0.00225011	1.45613	0.56	0.546	1	18	METRN	GLI 2
1971-09-01	0.00263646	0.814637	0.66	0.727	1	18	2007-09-01	GLI 2
PMP221	0.00265997	1.56671	0.56	0.57	1	18	PMP22	GLI 2
TMEM230	0.00319104	0.994198	0.24	0.571	1	18	TMEM230	GLI 2
ANKRD121	0.00818815	1.06681	0.24	0.557	1	18	ANKRD12	GLI 2
NR2F22	0.00985126	1.11405	0.58	0.576	1	18	NR2F2	GLI 2
DCT	0	6.72053	1	0.006	0	19	DCT	INT
PMEL	0	5.83548	1	0.012	0	19	PMEL	INT
MLANA	0	4.68541	1	0.006	0	19	MLANA	INT
TYRP1	0	3.71304	0.857	0.008	0	19	TYRP1	INT
TYR	0	2.65475	0.959	0.003	0	19	TYR	INT
KCNJ13	0	2.49953	0.959	0.006	0	19	KCNJ13	INT
TRPM1	0	2.20969	0.939	0.003	0	19	TRPM1	INT
MLPH	0	2.13032	0.959	0.003	0	19	MLPH	INT
PAX3	0	1.69219	0.918	0.003	0	19	PAX3	INT
ABCB5	0	1.14573	0.694	0.003	0	19	ABCB5	INT
ALX1	0	0.840836	0.735	0	0	19	ALX1	INT
ACP5	2.63323e-289	1.78327	0.98	0.018	5.72702e-285	19	ACP5	INT
SLC24A5	1.79779e-273	1.52345	0.918	0.017	3.91002e-269	19	SLC24A5	INT
NPFFR1	6.80449e-272	0.801552	0.735	0.008	1.47991e-267	19	NPFFR1	INT
BCL2A1	1.24955e-240	1.57362	0.837	0.016	2.71764e-236	19	BCL2A1	INT
ADGRG1	1.48943e-237	0.869742	0.837	0.016	3.23935e-233	19	ADGRG1	INT
GPNMB	7.04644e-200	2.29918	0.959	0.033	1.53253e-195	19	GPNMB	INT
BHLHE41	5.35806e-190	2.55013	0.918	0.032	1.16533e-185	19	BHLHE41	INT
CHST9	2.38052e-162	1.34998	0.939	0.042	5.1774e-158	19	CHST9	INT
STK32A	5.4866e-161	1.58241	0.939	0.044	1.19328e-156	19	STK32A	INT
GPR143	1.21132e-158	1.37971	0.918	0.042	2.6345e-154	19	GPR143	INT
LRRN4CL	5.69735e-156	0.818767	0.796	0.029	1.23912e-151	19	LRRN4CL	INT
GDF15	1.39386e-146	1.85483	0.653	0.019	3.0315e-142	19	GDF15	INT
HACD1	2.73484e-145	1.3095	0.939	0.049	5.94801e-141	19	HACD1	INT
NSG1	5.03052e-139	1.93289	0.959	0.057	1.09409e-134	19	NSG1	INT
CABLES1	2.21867e-123	0.917267	0.714	0.03	4.82537e-119	19	CABLES1	INT
MET	2.77677e-123	2.15999	1	0.077	6.0392e-119	19	MET	INT
PIR	2.07056e-118	1.45432	0.878	0.057	4.50325e-114	19	PIR	INT
VLDLR	2.94071e-117	1.37829	0.857	0.053	6.39574e-113	19	VLDLR	INT
HPDL	9.00761e-115	1.35109	0.735	0.038	1.95906e-110	19	HPDL	INT
CD44	4.76848e-114	2.18827	0.98	0.079	1.0371e-109	19	CD44	INT
FXYD3	6.0739e-114	1.13991	0.735	0.036	1.32101e-109	19	FXYD3	INT
GJB6	1.28427e-112	1.80279	0.857	0.051	2.79315e-108	19	GJB6	INT
HPGD1	4.2391e-106	2.15652	0.98	0.084	9.21961e-102	19	HPGD	INT
RAB27A	8.80064e-104	1.83524	1	0.094	1.91405e-99	19	RAB27A	INT
IFI161	2.69267e-103	2.25543	0.98	0.081	5.85628e-99	19	IFI16	INT
TSPAN10	2.03396e-100	1.67381	0.918	0.081	4.42366e-96	19	TSPAN10	INT
CAV1	1.27338e-95	1.91798	0.918	0.08	2.76948e-91	19	CAV1	INT
BCAN1	3.67629e-94	2.26193	0.98	0.084	7.99557e-90	19	BCAN	INT
SHTN11	6.05311e-85	1.46342	0.959	0.098	1.31649e-80	19	SHTN1	INT
RAB38	6.18912e-84	2.02619	0.98	0.117	1.34607e-79	19	RAB38	INT
MYO5A1	6.83427e-83	1.27078	0.918	0.091	1.48639e-78	19	MYO5A	INT
CAV2	1.8641e-78	1.01685	0.918	0.096	4.05423e-74	19	CAV2	INT
SLC7A5	2.46765e-77	1.09108	0.837	0.085	5.36688e-73	19	SLC7A5	INT
APOC1	9.61426e-75	3.89608	0.959	0.132	2.091e-70	19	APOC1	INT
CITED1	7.28308e-74	1.22077	0.837	0.083	1.584e-69	19	CITED1	INT
CDH191	9.87239e-73	1.14657	0.939	0.088	2.14715e-68	19	CDH19	INT
TBX21	3.0562e-71	1.26674	0.918	0.104	6.64693e-67	19	TBX2	INT
PLXNC1	7.70853e-71	2.02331	1	0.153	1.67653e-66	19	PLXNC1	INT
MITF	2.97765e-69	3.81153	1	0.17	6.4761e-65	19	MITF	INT
EDNRB2	3.13993e-66	2.40695	1	0.14	6.82903e-62	19	EDNRB	INT
FBXO32	1.8306e-65	0.857374	0.653	0.054	3.98138e-61	19	FBXO32	INT
EMP1	1.58625e-64	2.37267	1	0.167	3.44993e-60	19	EMP1	INT
MMP17	1.79708e-61	0.829161	0.755	0.082	3.90848e-57	19	MMP17	INT
AC109466.1	2.36137e-61	1.0081	0.837	0.108	5.13575e-57	19	AC109466.1	INT
CDH12	2.55424e-61	1.92629	0.98	0.164	5.55522e-57	19	CDH1	INT
HSPA12A1	5.72673e-61	0.977279	0.898	0.118	1.24551e-56	19	HSPA12A	INT
FMN1	3.07285e-60	0.831963	0.837	0.101	6.68313e-56	19	FMN1	INT
MYO10	3.81218e-60	1.0925	0.939	0.138	8.29112e-56	19	MYO10	INT
RGS20	3.17584e-57	0.809555	0.735	0.083	6.90713e-53	19	RGS20	INT
GJB21	4.87516e-55	0.935124	0.816	0.097	1.0603e-50	19	GJB2	INT
CHCHD6	2.89508e-54	2.40016	0.98	0.218	6.29651e-50	19	CHCHD6	INT
SGCD	2.19579e-52	1.34551	0.939	0.18	4.77562e-48	19	SGCD	INT
CLCN7	4.16282e-48	0.805882	0.837	0.126	9.05373e-44	19	CLCN7	INT
NRP22	1.41582e-47	1.12412	0.959	0.162	3.07927e-43	19	NRP2	INT
CYSTM1	1.5539e-44	1.17744	0.939	0.213	3.37958e-40	19	CYSTM1	INT
TBC1D7	6.99392e-44	1.05309	0.878	0.179	1.52111e-39	19	TBC1D7	INT
MOXD1	7.99802e-44	1.21084	0.837	0.147	1.73949e-39	19	MOXD1	INT
FARP1	1.20234e-43	1.6734	1	0.288	2.61497e-39	19	FARP1	INT
VAT1	1.84432e-43	1.60385	0.959	0.261	4.01122e-39	19	VAT1	INT
DPP71	3.89395e-42	1.01463	0.939	0.197	8.46894e-38	19	DPP7	INT
MBP1	8.06721e-42	0.835382	0.898	0.16	1.75454e-37	19	MBP	INT
STXBP1	1.87129e-41	1.15225	0.939	0.223	4.06986e-37	19	STXBP1	INT
WDFY1	3.26919e-41	1.23032	0.959	0.253	7.11017e-37	19	WDFY1	INT
LGALS31	9.76438e-39	2.5656	0.98	0.316	2.12365e-34	19	LGALS3	INT
SORT1	2.78935e-38	1.02469	0.918	0.228	6.06656e-34	19	SORT1	INT
DMXL2	1.23283e-37	0.833945	0.796	0.155	2.68129e-33	19	DMXL2	INT
FAHD2B	6.81099e-37	0.860091	0.796	0.164	1.48132e-32	19	FAHD2B	INT
PLEKHA51	2.2731e-36	1.75629	0.98	0.345	4.94377e-32	19	PLEKHA5	INT
IGSF8	5.53039e-36	1.20595	0.918	0.253	1.2028e-31	19	IGSF8	INT
BACE2	8.06159e-36	0.965345	0.918	0.257	1.75331e-31	19	BACE2	INT
LGI41	1.02498e-35	1.37913	0.857	0.189	2.22922e-31	19	LGI4	INT
NUPR1	2.58061e-35	1.29298	0.98	0.306	5.61257e-31	19	NUPR1	INT
ST3GAL4	4.18316e-35	0.822625	0.918	0.228	9.09796e-31	19	ST3GAL4	INT
SERPINF1	6.33066e-35	2.31072	0.98	0.392	1.37685e-30	19	SERPINF1	INT
APOE1	8.78228e-35	3.48688	0.98	0.44	1.91006e-30	19	APOE	INT
OSBPL9	9.71985e-35	1.33127	0.98	0.35	2.11397e-30	19	OSBPL9	INT
GPR155	9.91534e-35	0.829176	0.776	0.155	2.15649e-30	19	GPR155	INT
AP1S22	1.10103e-34	2.20659	0.959	0.346	2.39462e-30	19	AP1S2	INT
CYP27A1	2.15292e-34	1.19689	0.939	0.274	4.68238e-30	19	CYP27A1	INT
CRYL1	4.86933e-34	1.07627	0.959	0.274	1.05903e-29	19	CRYL1	INT
LONP2	2.44568e-33	1.19607	1	0.361	5.3191e-29	19	LONP2	INT
RAB32	3.50002e-33	1.10949	0.918	0.269	7.6122e-29	19	RAB32	INT
SDCBP2	5.88111e-33	2.76882	1	0.628	1.27908e-28	19	SDCBP	INT
ASAH11	1.31822e-32	1.95675	1	0.474	2.86699e-28	19	ASAH1	INT
LPGAT1	1.77319e-32	1.04115	0.939	0.29	3.85651e-28	19	LPGAT1	INT
SOCS6	2.37133e-32	1.30146	0.959	0.318	5.1574e-28	19	SOCS6	INT
NBL1	2.39921e-32	1.78164	0.959	0.365	5.21805e-28	19	NBL1	INT
ZNF330	4.08034e-32	0.880019	0.98	0.314	8.87434e-28	19	ZNF330	INT
ST3GAL6	1.51243e-31	0.855596	0.898	0.225	3.28938e-27	19	ST3GAL6	INT
CD63	4.29792e-31	1.98148	1	0.754	9.34755e-27	19	CD63	INT
ZNF106	6.38516e-31	1.94657	1	0.506	1.38871e-26	19	ZNF106	INT
PLP12	9.94447e-31	0.874012	0.939	0.244	2.16282e-26	19	PLP1	INT
STX71	1.29465e-30	1.1836	0.959	0.381	2.81574e-26	19	STX7	INT
MOSPD2	1.34953e-30	0.813122	0.857	0.204	2.93509e-26	19	MOSPD2	INT
ANKRD28	3.46942e-30	0.861895	0.959	0.279	7.54564e-26	19	ANKRD28	INT
FDFT1	4.45369e-29	0.866177	0.918	0.304	9.68633e-25	19	FDFT1	INT
IFI27L21	6.99928e-29	0.889944	0.939	0.279	1.52227e-24	19	IFI27L2	INT
SLC3A2	1.76166e-28	1.80348	0.98	0.538	3.83142e-24	19	SLC3A2	INT
RAP2B2	4.34363e-28	1.03104	0.959	0.345	9.44697e-24	19	RAP2B	INT
PIP4K2A1	5.09844e-28	0.838134	0.816	0.198	1.10886e-23	19	PIP4K2A	INT
REV3L	8.76616e-28	1.05961	0.918	0.323	1.90655e-23	19	REV3L	INT
CD59	1.63441e-27	1.57358	0.959	0.505	3.55469e-23	19	CD59	INT
SAT12	1.67519e-27	2.25727	0.98	0.619	3.64337e-23	19	SAT1	INT
PDGFD	2.08573e-27	0.832125	0.816	0.204	4.53626e-23	19	PDGFD	INT
ATP1A11	2.34934e-27	1.31415	0.98	0.446	5.10959e-23	19	ATP1A1	INT
ETS11	8.95962e-27	1.19174	0.959	0.362	1.94863e-22	19	ETS1	INT
ANXA5	1.616e-26	1.61835	1	0.689	3.51463e-22	19	ANXA5	INT
PCDH7	2.79646e-26	1.20831	0.98	0.404	6.08202e-22	19	PCDH7	INT
FTH11	3.50866e-25	1.27551	1	0.948	7.63098e-21	19	FTH1	INT
ALDH2	5.04926e-25	1.25278	0.939	0.444	1.09816e-20	19	ALDH2	INT
LMNA1	5.80779e-25	1.69921	0.959	0.511	1.26314e-20	19	LMNA	INT
ADAM10	1.94724e-24	0.908374	0.918	0.347	4.23506e-20	19	ADAM10	INT
PLS3	2.24775e-24	0.900824	0.918	0.344	4.88864e-20	19	PLS3	INT
PYGL1	2.92281e-24	0.85544	0.898	0.306	6.35682e-20	19	PYGL	INT
H2AFZ1	4.62329e-24	1.57096	0.98	0.599	1.00552e-19	19	H2AFZ	INT
SLC25A51	6.16053e-24	1.41728	0.98	0.62	1.33985e-19	19	SLC25A5	INT
SPP12	6.27871e-24	1.45944	0.898	0.33	1.36556e-19	19	SPP1	INT
RAB7A	9.56341e-24	1.10112	0.959	0.518	2.07995e-19	19	RAB7A	INT
NPC22	1.82632e-23	1.09123	0.98	0.519	3.97207e-19	19	NPC2	INT
BRI32	3.38985e-23	1.13518	0.98	0.582	7.37258e-19	19	BRI3	INT
UBL31	3.92624e-23	1.30102	0.959	0.478	8.53918e-19	19	UBL3	INT
GSTO1	1.15124e-22	1.02038	0.918	0.405	2.50384e-18	19	GSTO1	INT
MYADM1	3.93976e-22	1.13028	0.918	0.378	8.56858e-18	19	MYADM	INT
TDRD3	6.86229e-22	0.877611	0.837	0.317	1.49248e-17	19	TDRD3	INT
SQSTM11	1.4205e-21	1.11795	0.959	0.559	3.08944e-17	19	SQSTM1	INT
PLAT1	4.33162e-21	0.831326	0.776	0.22	9.42084e-17	19	PLAT	INT
METTL9	7.52502e-21	1.01827	0.939	0.557	1.63662e-16	19	METTL9	INT
PHLDA11	1.20722e-20	1.0769	0.939	0.398	2.62557e-16	19	PHLDA1	INT
CLTA	2.40993e-20	0.849218	1	0.669	5.24136e-16	19	CLTA	INT
C11orf962	3.71869e-20	1.05628	0.878	0.32	8.08778e-16	19	C11orf96	INT
FXYD11	3.86919e-20	1.50068	0.898	0.452	8.4151e-16	19	FXYD1	INT
MT-CO2	9.04207e-20	1.05482	1	0.745	1.96656e-15	19	MT-CO2	INT
TOMM7	1.31334e-19	0.902758	0.98	0.712	2.85637e-15	19	TOMM7	INT
FIS1	2.35812e-19	0.861796	0.98	0.62	5.12869e-15	19	FIS1	INT
ARID5B	2.50036e-19	1.27479	0.98	0.551	5.43802e-15	19	ARID5B	INT
ZFYVE16	2.93506e-19	0.946593	0.959	0.499	6.38346e-15	19	ZFYVE16	INT
NEAT12	6.13236e-19	1.32853	0.98	0.496	1.33373e-14	19	NEAT1	INT
PTTG1IP	9.1307e-19	0.91957	0.98	0.54	1.98584e-14	19	PTTG1IP	INT
MIA2	9.99672e-19	1.10254	0.959	0.39	2.17419e-14	19	MIA	INT
HSPH11	1.34449e-18	1.0226	0.959	0.471	2.92414e-14	19	HSPH1	INT
PTEN	1.40847e-18	1.02636	0.98	0.572	3.06329e-14	19	PTEN	INT
MT-CO3	2.43846e-18	0.958251	1	0.793	5.3034e-14	19	MT-CO3	INT
LAMP2	4.51018e-18	0.866198	0.959	0.471	9.80918e-14	19	LAMP2	INT
FOSB3	1.03253e-17	1.01915	1	0.522	2.24564e-13	19	FOSB	INT
LPAR61	2.87278e-17	0.850328	0.918	0.394	6.24801e-13	19	LPAR6	INT
CEP1701	1.89069e-16	0.949765	0.918	0.539	4.11207e-12	19	CEP170	INT
MT-CO1	1.95149e-16	0.942295	1	0.799	4.24429e-12	19	MT-CO1	INT
DNAJB4	6.34206e-16	1.21184	0.959	0.579	1.37933e-11	19	DNAJB4	INT
HSP90AA11	2.84712e-15	0.868228	0.98	0.838	6.1922e-11	19	HSP90AA1	INT
MT-ND3	1.16342e-14	0.832791	1	0.753	2.53032e-10	19	MT-ND3	INT
SERPINE22	2.01311e-13	0.80625	0.939	0.519	4.3783e-09	19	SERPINE2	INT
MALAT1	2.74125e-13	0.937142	1	0.792	5.96194e-09	19	MALAT1	INT
HSPA8	2.97837e-13	0.854507	0.98	0.751	6.47767e-09	19	HSPA8	INT
POSTN4	5.25694e-13	1.02214	0.959	0.617	1.14333e-08	19	POSTN	INT
GSTP1	4.6058e-10	0.881232	0.959	0.724	1.00171e-05	19	GSTP1	INT
LDB2	9.11978e-68	0.939548	0.788	0.055	1.98346e-63	20	LDB2	F/O 11
LUM	8.88943e-65	3.44429	0.818	0.065	1.93336e-60	20	LUM	F/O 11
CRISPLD2	2.33872e-60	1.51074	0.545	0.028	5.08648e-56	20	CRISPLD2	F/O 11
IGF2.1	1.05944e-55	1.51952	0.909	0.095	2.30417e-51	20	IGF2.1	F/O 11
ZIC1	6.97454e-52	1.72832	0.576	0.039	1.51689e-47	20	ZIC1	F/O 11
GPC3	3.38289e-49	2.44122	0.848	0.095	7.35744e-45	20	GPC3	F/O 11
PLAC91	1.72072e-46	1.74627	0.788	0.083	3.74239e-42	20	PLAC9	F/O 11
COL6A31	1.11824e-40	1.92643	0.909	0.136	2.43207e-36	20	COL6A3	F/O 11
C7	1.01767e-38	2.21968	0.727	0.092	2.21334e-34	20	C7	F/O 11
OMD	2.48932e-36	1.9312	0.545	0.05	5.41403e-32	20	OMD	F/O 11
EFNA5	4.29599e-33	1.25739	0.939	0.187	9.34335e-29	20	EFNA5	F/O 11
COL5A21	5.87157e-33	2.06865	1	0.229	1.27701e-28	20	COL5A2	F/O 11
COL12A1	5.2876e-32	2.02406	1	0.242	1.15e-27	20	COL12A1	F/O 11
COL1A11	7.63697e-32	4.66071	1	0.297	1.66096e-27	20	COL1A1	F/O 11
EGFL62	1.44003e-31	2.08806	0.818	0.132	3.13193e-27	20	EGFL6	F/O 11
PTH1R	1.13397e-29	1.01922	0.636	0.086	2.46627e-25	20	PTH1R	F/O 11
KCNE4	6.74693e-28	0.967964	0.636	0.089	1.46739e-23	20	KCNE4	F/O 11
KDELR3	2.19371e-27	0.968901	0.788	0.157	4.77109e-23	20	KDELR3	F/O 11
CALCRL	2.29189e-27	1.09383	0.697	0.106	4.98463e-23	20	CALCRL	F/O 11
COL15A1	9.35827e-27	0.851457	0.606	0.083	2.03533e-22	20	COL15A1	F/O 11
BNC2	1.09822e-26	1.03134	0.636	0.094	2.38851e-22	20	BNC2	F/O 11
SLC26A71	2.08395e-26	1.03367	0.606	0.082	4.53238e-22	20	SLC26A7	F/O 11
LRRC17	1.89209e-25	1.20485	0.848	0.186	4.1151e-21	20	LRRC17	F/O 11
ZNF5031	7.53923e-25	0.832996	0.818	0.155	1.63971e-20	20	ZNF503	F/O 11
CYP1B12	2.77569e-23	1.51285	0.879	0.204	6.03684e-19	20	CYP1B1	F/O 11
ITM2A1	9.74469e-23	1.79082	0.909	0.27	2.11937e-18	20	ITM2A	F/O 11
COL5A1	7.90428e-22	1.53221	0.97	0.336	1.7191e-17	20	COL5A1	F/O 11
HGF	2.03318e-20	1.01743	0.545	0.089	4.42197e-16	20	HGF	F/O 11
OLFML32	3.26063e-20	1.7239	0.939	0.318	7.09154e-16	20	OLFML3	F/O 11
COL3A12	4.21633e-20	3.63596	1	0.622	9.1701e-16	20	COL3A1	F/O 11
COL1A22	6.66601e-20	2.78667	1	0.706	1.44979e-15	20	COL1A2	F/O 11
COL21A11	1.40078e-19	1.15162	0.818	0.21	3.04656e-15	20	COL21A1	F/O 11
MEOX21	3.44476e-19	0.889044	0.636	0.123	7.49201e-15	20	MEOX2	F/O 11
PKDCC1	5.84966e-19	1.18508	0.879	0.255	1.27224e-14	20	PKDCC	F/O 11
ISLR	7.88969e-19	1.54196	0.909	0.358	1.71593e-14	20	ISLR	F/O 11
IGFBP6	1.2166e-18	2.34928	0.758	0.215	2.64598e-14	20	IGFBP6	F/O 11
DCN4	6.39037e-18	2.05893	1	0.479	1.38984e-13	20	DCN	F/O 11
COL6A11	6.67827e-18	1.65906	1	0.566	1.45246e-13	20	COL6A1	F/O 11
NTRK3	3.48808e-17	0.805011	0.697	0.177	7.58623e-13	20	NTRK3	F/O 11
PTCH1	5.971e-17	1.35974	0.667	0.169	1.29863e-12	20	PTCH1	F/O 11
FOSB4	7.76003e-17	1.72279	1	0.525	1.68773e-12	20	FOSB	F/O 11
TCF41	1.10695e-16	1.90954	0.939	0.437	2.40751e-12	20	TCF4	F/O 11
ASPN1	2.45156e-16	1.25732	0.667	0.148	5.33191e-12	20	ASPN	F/O 11
COL6A21	1.87124e-15	1.36501	1	0.527	4.06976e-11	20	COL6A2	F/O 11
ELN2	2.03622e-15	0.855825	0.727	0.19	4.42858e-11	20	ELN	F/O 11
RCN3	2.17882e-15	0.988221	0.848	0.295	4.73872e-11	20	RCN3	F/O 11
FLRT22	3.08151e-15	1.1341	0.909	0.315	6.70198e-11	20	FLRT2	F/O 11
KCNQ1OT11	3.11535e-15	1.39383	1	0.514	6.77558e-11	20	KCNQ1OT1	F/O 11
GJA1	3.55254e-15	1.68019	0.697	0.218	7.72641e-11	20	GJA1	F/O 11
CPE3	1.09841e-14	1.42678	1	0.509	2.38893e-10	20	CPE	F/O 11
SLC16A2	1.41918e-14	0.865608	0.667	0.182	3.08657e-10	20	SLC16A2	F/O 11
LY6E	2.1289e-14	1.1259	0.879	0.375	4.63014e-10	20	LY6E	F/O 11
MXRA8	2.27531e-14	1.20298	0.909	0.432	4.94856e-10	20	MXRA8	F/O 11
APOD1	2.39901e-14	2.02914	0.697	0.221	5.2176e-10	20	APOD	F/O 11
CD248	2.95626e-14	0.92571	0.727	0.233	6.42958e-10	20	CD248	F/O 11
VCAN1	7.22263e-14	1.54219	0.909	0.46	1.57085e-09	20	VCAN	F/O 11
CRABP22	1.28208e-13	1.32948	0.879	0.34	2.78839e-09	20	CRABP2	F/O 11
TRIL1	1.92061e-13	0.923002	0.667	0.196	4.17713e-09	20	TRIL	F/O 11
CD631	3.06262e-13	1.06349	1	0.755	6.6609e-09	20	CD63	F/O 11
MEG31	3.70062e-13	1.4591	0.97	0.51	8.04848e-09	20	MEG3	F/O 11
FBN1	6.09359e-13	1.06824	0.818	0.302	1.32529e-08	20	FBN1	F/O 11
CTSK	6.51588e-13	0.972916	0.909	0.402	1.41714e-08	20	CTSK	F/O 11
FOXD11	7.79152e-13	1.02873	0.939	0.399	1.69458e-08	20	FOXD1	F/O 11
CTHRC11	1.53863e-12	1.31222	0.909	0.377	3.34636e-08	20	CTHRC1	F/O 11
SEMA5A	1.55244e-12	0.811343	0.848	0.299	3.3764e-08	20	SEMA5A	F/O 11
COPZ2	2.88815e-12	0.886321	0.788	0.329	6.28143e-08	20	COPZ2	F/O 11
SRPX2	3.34861e-12	1.16825	0.848	0.322	7.28288e-08	20	SRPX	F/O 11
MGP2	3.78551e-12	1.76044	0.909	0.474	8.23311e-08	20	MGP	F/O 11
PLPP32	7.09753e-12	1.01355	0.909	0.434	1.54364e-07	20	PLPP3	F/O 11
FGFR1	8.4711e-12	0.938404	0.848	0.441	1.84238e-07	20	FGFR1	F/O 11
CLEC11A	8.69544e-12	1.09746	0.818	0.364	1.89117e-07	20	CLEC11A	F/O 11
MEST	1.25585e-11	1.35845	0.879	0.445	2.73135e-07	20	MEST	F/O 11
NFKBIZ	1.72257e-11	1.09277	0.909	0.435	3.74642e-07	20	NFKBIZ	F/O 11
CDH112	2.7436e-11	0.832912	0.909	0.408	5.96705e-07	20	CDH11	F/O 11
CXCL122	3.06646e-11	1.68342	0.758	0.337	6.66925e-07	20	CXCL12	F/O 11
KDELR2	3.78742e-11	0.938511	0.939	0.577	8.23727e-07	20	KDELR2	F/O 11
EGFR1	4.08167e-11	1.07671	0.727	0.281	8.87723e-07	20	EGFR	F/O 11
MMP2	1.42402e-10	0.904443	1	0.554	3.0971e-06	20	MMP2	F/O 11
VGLL4	2.31586e-10	1.13864	0.909	0.528	5.03676e-06	20	VGLL4	F/O 11
ARL4A3	2.39239e-10	1.12579	0.909	0.479	5.20321e-06	20	ARL4A	F/O 11
TIMP1	2.6693e-10	1.16067	0.909	0.551	5.80545e-06	20	TIMP1	F/O 11
SLC26A21	3.68334e-10	1.03171	0.727	0.282	8.01091e-06	20	SLC26A2	F/O 11
ARL4D	6.58016e-10	0.83504	0.697	0.268	1.43112e-05	20	ARL4D	F/O 11
PCOLCE2	1.00716e-09	1.16802	0.97	0.515	2.19048e-05	20	PCOLCE	F/O 11
NUPR11	1.2901e-09	0.819538	0.788	0.312	2.80585e-05	20	NUPR1	F/O 11
TGFBI2	1.75744e-09	0.85779	0.879	0.387	3.82225e-05	20	TGFBI	F/O 11
RNF24	2.1166e-09	0.852275	0.727	0.304	4.60339e-05	20	RNF24	F/O 11
SERPINF11	2.23745e-09	1.25189	0.818	0.398	4.86622e-05	20	SERPINF1	F/O 11
LIMA1	4.44116e-09	0.80913	0.939	0.515	9.65907e-05	20	LIMA1	F/O 11
MALAT11	4.80589e-09	0.934405	1	0.793	0.000104523	20	MALAT1	F/O 11
RRBP1	5.8267e-09	0.895892	0.97	0.567	0.000126725	20	RRBP1	F/O 11
LGALS12	7.48522e-09	1.05609	1	0.729	0.000162796	20	LGALS1	F/O 11
TFPI	1.38594e-08	1.20665	0.606	0.258	0.000301428	20	TFPI	F/O 11
PPIC	1.62201e-08	0.847099	0.848	0.387	0.000352771	20	PPIC	F/O 11
EMP3	2.02926e-08	0.821813	0.939	0.464	0.000441344	20	EMP3	F/O 11
FN12	4.02709e-08	1.00741	0.909	0.486	0.000875851	20	FN1	F/O 11
SLC38A21	4.13588e-08	0.878174	0.848	0.497	0.000899514	20	SLC38A2	F/O 11
INTS6	4.80744e-08	0.942844	0.818	0.453	0.00104557	20	INTS6	F/O 11
LHFPL62	6.22229e-08	0.820869	0.909	0.516	0.00135329	20	LHFPL6	F/O 11
ABCA83	8.13354e-08	0.994777	0.818	0.416	0.00176896	20	ABCA8	F/O 11
MDK	1.35407e-07	0.85602	1	0.751	0.00294496	20	MDK	F/O 11
SLC2A3	1.41321e-07	0.857868	0.727	0.355	0.00307358	20	SLC2A3	F/O 11
TXN2	9.66814e-07	0.851869	0.939	0.7	0.0210272	20	TXN	F/O 11
SPARC2	1.24285e-06	1.00478	1	0.754	0.0270307	20	SPARC	F/O 11
CLDN112	3.24048e-06	1.14586	0.515	0.211	0.0704772	20	CLDN11	F/O 11
NNAT	3.86628e-06	1.03225	0.636	0.295	0.0840877	20	NNAT	F/O 11
PEG102	3.39768e-05	0.816911	0.758	0.517	0.738962	20	PEG10	F/O 11
C11orf963	0.000358003	0.960411	0.576	0.327	1	20	C11orf96	F/O 11
APOE2	0.000689782	0.821271	0.697	0.447	1	20	APOE	F/O 11
[truncated: 69 more rows]
