# Supplementary material for: Rescue of cochlear vascular pathology prevents sensory hair cell loss in Norrie disease
Source: Proc Natl Acad Sci U S A. 2024 Nov 25;121(49):e2322124121. doi: 10.1073/pnas.2322124121 (PMC11626139; doi:10.1073/pnas.2322124121)
Supplement: Supplementary file 3 — Dataset S02 (XLSX) [file pnas.2322124121.sd02.xlsx]

## Sheet: soupx20pcw2co.combined.allmarke
	p_val	avg_log2FC	pct.1	pct.2	p_val_adj	cluster	gene	Assigned cell type
NREP	1.20958e-25	1.08152	0.537	0.455	2.46368e-21	0	NREP	POM
TXN	1.97237e-24	1.06868	0.55	0.5	4.01732e-20	0	TXN	POM
COL1A2	1.71581e-175	2.01174	0.962	0.56	3.49476e-171	1	COL1A2	F/O 1
PTN	6.22902e-120	1.53566	0.873	0.511	1.26873e-115	1	PTN	F/O 1
COL3A1	2.29818e-118	2.64725	0.743	0.384	4.68093e-114	1	COL3A1	F/O 1
OGN	1.75465e-100	1.45501	0.692	0.308	3.57387e-96	1	OGN	F/O 1
OTOR	1.73092e-69	1.1507	0.742	0.426	3.52555e-65	1	OTOR	F/O 1
COL1A1	2.03795e-63	1.57959	0.701	0.449	4.15091e-59	1	COL1A1	F/O 1
SPARC	1.29234e-53	1.23232	0.745	0.519	2.63223e-49	1	SPARC	F/O 1
MGP	1.9323e-51	1.11291	0.584	0.319	3.93572e-47	1	MGP	F/O 1
NREP1	1.24117e-32	1.14769	0.592	0.451	2.52802e-28	1	NREP	F/O 1
S100B	3.7931e-176	2.29778	0.922	0.554	7.72579e-172	2	S100B	F/O 2
CA3	4.42083e-167	3.2842	0.621	0.185	9.00435e-163	2	CA3	F/O 2
OTOR1	8.23299e-149	2.06647	0.855	0.415	1.6769e-144	2	OTOR	F/O 2
TPM1	1.31245e-136	2.4046	0.679	0.295	2.6732e-132	2	TPM1	F/O 2
C2orf40	1.52852e-106	2.00351	0.539	0.194	3.11328e-102	2	C2orf40	F/O 2
CRYM	9.33405e-94	1.80369	0.664	0.323	1.90116e-89	2	CRYM	F/O 2
PTGDS	5.99352e-82	1.76319	0.549	0.234	1.22076e-77	2	PTGDS	F/O 2
DAB2	7.6545e-34	1.22306	0.506	0.329	1.55907e-29	2	DAB2	F/O 2
CST3	4.67599e-25	0.987497	0.634	0.519	9.52406e-21	2	CST3	F/O 2
OGN1	1.18564e-23	1.01949	0.511	0.329	2.41492e-19	2	OGN	F/O 2
CNN3	6.61528e-21	0.930598	0.534	0.423	1.3474e-16	2	CNN3	F/O 2
TXNIP	2.05045e-15	0.86635	0.526	0.45	4.17636e-11	2	TXNIP	F/O 2
TMSB10	6.06774e-101	1.24354	0.912	0.773	1.23588e-96	3	TMSB10	F/O 3
ACTG1	5.3931e-71	0.934417	0.928	0.829	1.09847e-66	3	ACTG1	F/O 3
RPLP0	1.14329e-60	0.952139	0.839	0.733	2.32866e-56	3	RPLP0	F/O 3
LGALS1	4.72652e-40	0.943926	0.753	0.613	9.62698e-36	3	LGALS1	F/O 3
ID3	4.0729e-37	1.22372	0.658	0.489	8.29568e-33	3	ID3	F/O 3
DSTN	4.03281e-31	1.15541	0.626	0.503	8.21402e-27	3	DSTN	F/O 3
S100A11	6.08378e-26	1.13998	0.535	0.411	1.23914e-21	3	S100A11	F/O 3
DDIT4	6.33005e-24	1.12611	0.547	0.429	1.28931e-19	3	DDIT4	F/O 3
RNASE1	0	3.92113	0.76	0.09	0	4	RNASE1	MAC 1
AIF1	0	3.65445	0.71	0.084	0	4	AIF1	MAC 1
C1QA	0	3.44915	0.559	0.039	0	4	C1QA	MAC 1
TYROBP	0	3.36677	0.692	0.066	0	4	TYROBP	MAC 1
FTL	2.55105e-252	3.06872	0.998	0.893	5.19597e-248	4	FTL	MAC 1
FTH1	2.86683e-206	2.72014	0.99	0.907	5.83917e-202	4	FTH1	MAC 1
SRGN	7.99791e-206	2.81638	0.643	0.136	1.62901e-201	4	SRGN	MAC 1
B2M	3.89516e-104	1.76491	0.801	0.484	7.93366e-100	4	B2M	MAC 1
SAT1	1.97307e-95	1.88355	0.805	0.518	4.01875e-91	4	SAT1	MAC 1
TPT1	1.91099e-89	0.865855	0.988	0.963	3.8923e-85	4	TPT1	MAC 1
TMSB4X	3.30795e-85	1.12	0.938	0.789	6.73763e-81	4	TMSB4X	MAC 1
SELENOP	7.09658e-64	2.10673	0.632	0.397	1.44543e-59	4	SELENOP	MAC 1
GAPDH	6.86226e-57	0.995038	0.877	0.755	1.39771e-52	4	GAPDH	MAC 1
DAB21	9.30063e-39	1.60919	0.534	0.331	1.89435e-34	4	DAB2	MAC 1
LDHA	1.6369e-32	1.23819	0.616	0.474	3.33405e-28	4	LDHA	MAC 1
CEBPD	3.62251e-32	1.23892	0.589	0.41	7.37833e-28	4	CEBPD	MAC 1
ARPC3	3.24528e-26	1.39842	0.513	0.395	6.60999e-22	4	ARPC3	MAC 1
OAZ1	2.5084e-23	1.06128	0.587	0.522	5.10912e-19	4	OAZ1	MAC 1
EEF1B2	1.30757e-20	0.980532	0.573	0.483	2.66326e-16	4	EEF1B2	MAC 1
HBG1	0	4.57966	0.994	0.13	0	5	HBG1	RBC 1
HBB	0	4.4055	1	0.223	0	5	HBB	RBC 1
ALAS2	0	2.19912	0.638	0.038	0	5	ALAS2	RBC 1
HBZ	0	1.98228	0.502	0.025	0	5	HBZ	RBC 1
HBM	0	1.70616	0.617	0.041	0	5	HBM	RBC 1
SLC25A37	7.48322e-286	3.13055	0.924	0.182	1.52418e-281	5	SLC25A37	RBC 1
AHSP	1.17342e-237	0.944663	0.523	0.041	2.39002e-233	5	AHSP	RBC 1
HBA1	2.95888e-225	4.332	1	0.419	6.02664e-221	5	HBA1	RBC 1
HBG2	8.26308e-213	4.64208	1	0.541	1.68302e-208	5	HBG2	RBC 1
HBA2	3.23731e-203	4.45588	1	0.596	6.59376e-199	5	HBA2	RBC 1
SNCA	6.76068e-200	2.25206	0.772	0.155	1.37702e-195	5	RBP4	RBC 1
FAM210B	3.17994e-146	1.3095	0.666	0.144	6.4769e-142	5	FAM210B	RBC 1
GYPC	6.36601e-135	1.49326	0.763	0.198	1.29663e-130	5	GYPC	RBC 1
SLC25A39	9.59622e-115	1.30679	0.596	0.146	1.95456e-110	5	SLC25A39	RBC 1
BLVRB	9.07198e-78	1.10645	0.66	0.225	1.84778e-73	5	BLVRB	RBC 1
RBP4	0	1.59714	0.612	0.034	0	6	RBP4	F/O 4
ACAN	0	1.25031	0.626	0.039	0	6	ACAN	F/O 4
HHIP	0	1.14819	0.605	0.035	0	6	HHIP	F/O 4
TENM2	6.97862e-291	0.80525	0.591	0.04	1.42141e-286	6	TENM2	F/O 4
TNC	6.96691e-284	1.43006	0.608	0.044	1.41902e-279	6	TNC	F/O 4
NDNF	9.63233e-281	0.98604	0.72	0.064	1.96191e-276	6	NDNF	F/O 4
PDGFRB	3.50172e-280	1.04245	0.759	0.078	7.13229e-276	6	PDGFRB	F/O 4
GDF10	1.68305e-271	1.86811	0.773	0.082	3.42803e-267	6	GDF10	F/O 4
MXRA5	7.99986e-261	0.867838	0.755	0.08	1.62941e-256	6	MXRA5	F/O 4
CXCL14	1.91442e-251	2.36052	0.598	0.05	3.89929e-247	6	CXCL14	F/O 4
TPBG	7.57079e-251	0.835365	0.622	0.057	1.54202e-246	6	TPBG	F/O 4
RSPO3	4.785e-249	0.983912	0.556	0.041	9.74609e-245	6	RSPO3	F/O 4
VASN	2.35061e-247	1.00385	0.787	0.095	4.78772e-243	6	VASN	F/O 4
COL16A1	8.4296e-243	0.825204	0.731	0.082	1.71694e-238	6	COL16A1	F/O 4
NCAM1	3.58556e-240	0.972365	0.748	0.086	7.30307e-236	6	NCAM1	F/O 4
FLRT2	3.53385e-238	0.923336	0.801	0.1	7.19775e-234	6	FLRT2	F/O 4
SOCS1	5.79942e-237	0.826982	0.622	0.06	1.18123e-232	6	SOCS1	F/O 4
PTCH1	8.06503e-233	1.39115	0.696	0.079	1.64269e-228	6	PTCH1	F/O 4
CPXM2	2.80875e-224	0.883734	0.734	0.087	5.72085e-220	6	CPXM2	F/O 4
CDH11	3.57257e-224	1.32701	0.93	0.149	7.27661e-220	6	CDH11	F/O 4
PCDH18	6.68298e-223	0.84951	0.79	0.104	1.36119e-218	6	PCDH18	F/O 4
IRX2	5.21826e-216	0.958728	0.769	0.102	1.06285e-211	6	IRX2	F/O 4
CRISPLD1	5.97073e-213	1.08	0.864	0.133	1.21612e-208	6	CRISPLD1	F/O 4
RUNX2	1.29193e-206	1.15848	0.846	0.122	2.6314e-202	6	RUNX2	F/O 4
EMID1	1.48938e-201	0.891241	0.72	0.099	3.03356e-197	6	EMID1	F/O 4
HTRA1	4.63558e-198	1.48168	0.811	0.13	9.44176e-194	6	HTRA1	F/O 4
ANGPT1	8.85516e-198	0.831901	0.58	0.061	1.80362e-193	6	ANGPT1	F/O 4
CYP1B1	9.19572e-198	0.906528	0.867	0.135	1.87298e-193	6	CYP1B1	F/O 4
CCDC80	6.08911e-193	1.01093	0.867	0.145	1.24023e-188	6	CCDC80	F/O 4
MYC	5.87945e-188	0.937767	0.724	0.108	1.19753e-183	6	MYC	F/O 4
EML4	3.11932e-187	0.848028	0.846	0.152	6.35343e-183	6	EML4	F/O 4
MXRA8	1.72282e-185	1.46614	0.934	0.189	3.50903e-181	6	MXRA8	F/O 4
SDC2	1.73956e-181	0.935923	0.836	0.144	3.54313e-177	6	SDC2	F/O 4
EFEMP1	2.36892e-178	1.0291	0.755	0.118	4.82502e-174	6	EFEMP1	F/O 4
SRPX	2.87855e-178	0.825814	0.717	0.106	5.86303e-174	6	SRPX	F/O 4
PTH1R	4.59802e-178	1.34897	0.675	0.092	9.36524e-174	6	PTH1R	F/O 4
TMEM98	8.95614e-177	0.848696	0.913	0.18	1.82419e-172	6	TMEM98	F/O 4
KCNQ1OT1	2.8417e-174	1.40285	0.881	0.175	5.78798e-170	6	KCNQ1OT1	F/O 4
EMP2	1.91681e-172	0.894698	0.881	0.161	3.90416e-168	6	EMP2	F/O 4
OMD	2.46304e-169	1.88377	0.731	0.119	5.01672e-165	6	OMD	F/O 4
FAT1	3.59493e-166	0.865607	0.759	0.13	7.32216e-162	6	FAT1	F/O 4
SERPINH1	7.9956e-166	1.02154	0.934	0.202	1.62854e-161	6	SERPINH1	F/O 4
MEG3	7.23275e-165	1.41153	0.804	0.149	1.47317e-160	6	MEG3	F/O 4
FGFR1	1.47022e-164	0.910703	0.874	0.173	2.99454e-160	6	FGFR1	F/O 4
COL12A1	1.0065e-163	0.857392	0.689	0.107	2.05005e-159	6	COL12A1	F/O 4
ERRFI1	1.86669e-162	0.922476	0.671	0.103	3.80208e-158	6	ERRFI1	F/O 4
RRBP1	8.15903e-161	1.11266	0.93	0.219	1.66183e-156	6	RRBP1	F/O 4
TWIST1	3.23879e-157	1.03895	0.874	0.171	6.59676e-153	6	TWIST1	F/O 4
IER5L	3.58214e-157	1.19273	0.885	0.192	7.2961e-153	6	IER5L	F/O 4
FN1	1.24627e-156	1.54191	0.93	0.202	2.5384e-152	6	FN1	F/O 4
SERTAD1	2.0565e-156	1.22442	0.871	0.185	4.18868e-152	6	SERTAD1	F/O 4
CYR61	2.29533e-155	1.37334	0.846	0.168	4.67513e-151	6	CYR61	F/O 4
EMP1	5.30502e-153	0.974648	0.699	0.116	1.08053e-148	6	EMP1	F/O 4
COLEC12	4.28009e-149	1.09848	0.902	0.194	8.7177e-145	6	COLEC12	F/O 4
PCOLCE	6.84274e-148	0.913376	0.913	0.188	1.39373e-143	6	PCOLCE	F/O 4
DLX5	1.13181e-144	0.998572	0.594	0.084	2.30527e-140	6	DLX5	F/O 4
DNAJB4	4.81295e-142	1.35534	0.888	0.215	9.80301e-138	6	DNAJB4	F/O 4
COL11A1	1.54717e-141	1.78187	0.951	0.219	3.15128e-137	6	COL11A1	F/O 4
ITM2A	8.29233e-141	0.922825	0.794	0.157	1.68898e-136	6	ITM2A	F/O 4
COL6A2	1.66809e-140	1.24305	0.958	0.234	3.39757e-136	6	COL6A2	F/O 4
HES1	2.20307e-140	1.77566	0.937	0.254	4.48721e-136	6	HES1	F/O 4
SKIL	2.85035e-140	0.945077	0.843	0.192	5.8056e-136	6	SKIL	F/O 4
COL6A1	1.2928e-138	1.03279	0.948	0.225	2.63318e-134	6	COL6A1	F/O 4
IRF1	2.03717e-137	1.15948	0.843	0.189	4.14931e-133	6	IRF1	F/O 4
RND3	8.72023e-136	0.827453	0.804	0.167	1.77614e-131	6	RND3	F/O 4
JMJD1C	1.15431e-131	0.899962	0.923	0.231	2.35111e-127	6	JMJD1C	F/O 4
KLF4	1.55373e-129	1.04363	0.829	0.188	3.16463e-125	6	KLF4	F/O 4
WSB1	5.67219e-129	1.01783	0.906	0.223	1.15531e-124	6	WSB1	F/O 4
TRA2A	1.43371e-128	0.965622	0.923	0.241	2.92017e-124	6	TRA2A	F/O 4
CCNL1	8.75175e-128	1.10229	0.892	0.232	1.78256e-123	6	CCNL1	F/O 4
TOB1	7.12183e-126	0.800722	0.766	0.165	1.45057e-121	6	TOB1	F/O 4
XIST	4.03743e-125	0.971333	0.629	0.116	8.22344e-121	6	XIST	F/O 4
PMEPA1	7.76467e-119	0.840254	0.808	0.195	1.58151e-114	6	PMEPA1	F/O 4
TRA2B	8.12663e-119	0.940903	0.895	0.242	1.65523e-114	6	TRA2B	F/O 4
BASP1	1.21768e-116	0.844462	0.885	0.227	2.48018e-112	6	BASP1	F/O 4
KLF2	9.73083e-115	1.03526	0.808	0.195	1.98198e-110	6	KLF2	F/O 4
BTG3	3.07127e-114	0.936046	0.895	0.245	6.25557e-110	6	BTG3	F/O 4
BRD2	1.30757e-112	0.848774	0.899	0.242	2.66327e-108	6	BRD2	F/O 4
SOX4	1.39538e-111	1.60849	0.983	0.389	2.8421e-107	6	SOX4	F/O 4
FOSB	3.47594e-111	1.08123	0.885	0.23	7.0798e-107	6	FOSB	F/O 4
CPE	1.9394e-108	0.984276	0.958	0.249	3.95016e-104	6	CPE	F/O 4
FUS	1.20746e-105	0.908619	0.902	0.259	2.45935e-101	6	FUS	F/O 4
EGR1	4.76422e-105	1.27607	0.892	0.264	9.70376e-101	6	EGR1	F/O 4
SOCS3	1.13531e-103	0.905464	0.678	0.152	2.31241e-99	6	SOCS3	F/O 4
HSPA1B	1.45201e-103	0.924082	0.885	0.253	2.95745e-99	6	HSPA1B	F/O 4
SLC38A2	2.75918e-103	0.859946	0.871	0.235	5.6199e-99	6	SLC38A2	F/O 4
VCAN	3.37794e-98	1.4929	0.675	0.161	6.8802e-94	6	VCAN	F/O 4
COL9A2	1.42668e-97	1.16146	0.804	0.207	2.90586e-93	6	COL9A2	F/O 4
FOXC1	1.81113e-97	1.10311	0.976	0.297	3.68892e-93	6	FOXC1	F/O 4
DCN	5.5267e-96	0.81999	0.839	0.227	1.12568e-91	6	DCN	F/O 4
MFAP4	1.23945e-95	1.05998	0.549	0.109	2.52451e-91	6	MFAP4	F/O 4
RTN4	4.68468e-94	0.887818	0.899	0.281	9.54176e-90	6	RTN4	F/O 4
IGFBP4	8.76595e-94	1.06884	0.874	0.267	1.78545e-89	6	IGFBP4	F/O 4
MALAT1	3.05164e-93	1.57354	0.965	0.514	6.21558e-89	6	MALAT1	F/O 4
CTGF	8.24019e-93	1.18673	0.668	0.155	1.67836e-88	6	CTGF	F/O 4
JUNB	1.02096e-91	1.35917	0.944	0.349	2.07949e-87	6	JUNB	F/O 4
FOS	1.0915e-91	1.56937	0.958	0.433	2.22316e-87	6	FOS	F/O 4
ZFP36	1.09035e-89	1.03884	0.878	0.271	2.22082e-85	6	ZFP36	F/O 4
JUN	2.26836e-89	1.35102	0.969	0.413	4.6202e-85	6	JUN	F/O 4
DUSP1	8.43653e-86	0.855908	0.864	0.262	1.71835e-81	6	DUSP1	F/O 4
IER2	1.08661e-84	1.00695	0.881	0.277	2.2132e-80	6	IER2	F/O 4
PTN1	7.3e-81	1.46065	0.969	0.527	1.48686e-76	6	PTN	F/O 4
LAPTM4A	7.60392e-80	0.833695	0.955	0.336	1.54877e-75	6	LAPTM4A	F/O 4
HSPA5	5.20007e-79	1.00022	0.969	0.355	1.05915e-74	6	HSPA5	F/O 4
IGFBP5	1.77185e-76	0.909813	0.734	0.206	3.6089e-72	6	IGFBP5	F/O 4
APP	3.53218e-76	0.83198	0.955	0.324	7.19434e-72	6	APP	F/O 4
LMO4	3.03128e-75	0.997394	0.955	0.383	6.17412e-71	6	LMO4	F/O 4
NR2F1	1.24538e-73	1.20019	0.811	0.288	2.53658e-69	6	NR2F1	F/O 4
COL1A21	7.79571e-70	0.929591	0.983	0.581	1.58783e-65	6	COL1A2	F/O 4
COL1A11	3.90993e-64	0.955071	0.927	0.451	7.96375e-60	6	COL1A1	F/O 4
ID31	2.26201e-61	1.05337	0.976	0.482	4.60726e-57	6	ID3	F/O 4
BTG1	7.33046e-57	0.834761	0.972	0.438	1.49307e-52	6	BTG1	F/O 4
MGP1	2.91188e-52	0.805065	0.846	0.32	5.93092e-48	6	MGP	F/O 4
JUND	4.15868e-51	0.818857	0.965	0.49	8.4704e-47	6	JUND	F/O 4
DDX5	1.06481e-49	0.813693	0.969	0.449	2.16881e-45	6	DDX5	F/O 4
COL2A1	6.0797e-38	1.06441	0.612	0.227	1.23831e-33	6	COL2A1	F/O 4
MPZ	1.31444e-244	3.43777	0.739	0.094	2.67726e-240	7	MPZ	GLI 1
PLP1	8.87125e-205	3.05706	0.729	0.113	1.8069e-200	7	PLP1	GLI 1
MBP	1.63212e-175	4.24951	0.68	0.124	3.3243e-171	7	MBP	GLI 1
PMP22	9.74678e-96	3.04854	0.669	0.229	1.98522e-91	7	PMP22	GLI 1
PLEKHA4	4.90718e-77	2.76035	0.507	0.144	9.99494e-73	7	PLEKHA4	GLI 1
CRYAB	9.75445e-66	2.3318	0.556	0.193	1.98679e-61	7	CRYAB	GLI 1
S100B1	3.80266e-49	0.983032	0.919	0.574	7.74525e-45	7	S100B	GLI 1
MT-CO2	5.89743e-44	1.26305	0.965	0.889	1.20119e-39	7	MT-CO2	GLI 1
MTRNR2L12	3.42544e-34	0.960767	0.933	0.854	6.97693e-30	7	MTRNR2L12	GLI 1
MT-ND4	4.40567e-32	0.912148	0.961	0.905	8.97347e-28	7	MT-ND4	GLI 1
MT-CO3	1.68978e-31	0.919179	0.968	0.916	3.44174e-27	7	MT-CO3	GLI 1
MT-ND4L	2.2185e-17	0.944696	0.736	0.675	4.51863e-13	7	MT-ND4L	GLI 1
TUBA1A	3.53237e-16	1.04598	0.627	0.488	7.19473e-12	7	TUBA1A	GLI 1
PEBP1	1.85178e-14	1.0227	0.556	0.441	3.7717e-10	7	PEBP1	GLI 1
ANXA2	1.36508e-13	1.19849	0.521	0.409	2.78039e-09	7	ANXA2	GLI 1
STMN1	6.30542e-08	0.808797	0.532	0.47	0.00128429	7	STMN1	GLI 1
TNFRSF11B	0	2.27169	0.782	0.064	0	8	TNFRSF11B	T-I F
PDGFRL	0	2.01578	0.862	0.053	0	8	PDGFRL	T-I F
P4HA3	0	1.52865	0.808	0.073	0	8	P4HA3	T-I F
SEMA3E	1.91757e-296	2.34997	0.793	0.078	3.9057e-292	8	SEMA3E	T-I F
IL11RA	3.52063e-295	1.20332	0.843	0.087	7.17083e-291	8	IL11RA	T-I F
THSD4	2.61316e-288	1.2986	0.682	0.055	5.32249e-284	8	THSD4	T-I F
FST	8.37482e-279	1.53959	0.506	0.027	1.70578e-274	8	FST	T-I F
MFAP41	1.02829e-265	1.80763	0.854	0.098	2.09443e-261	8	MFAP4	T-I F
MFAP2	8.65905e-260	1.64942	0.87	0.11	1.76368e-255	8	MFAP2	T-I F
FRZB	1.43738e-252	1.92591	0.927	0.126	2.92766e-248	8	FRZB	T-I F
SPINT2	2.68131e-246	1.11191	0.812	0.097	5.4613e-242	8	SPINT2	T-I F
CTGF1	2.2323e-238	2.64032	0.92	0.146	4.54674e-234	8	CTGF	T-I F
ELN	7.50014e-232	1.91426	0.632	0.06	1.52763e-227	8	ELN	T-I F
ZIC2	7.66811e-230	1.51798	0.92	0.138	1.56184e-225	8	ZIC2	T-I F
GEM	8.97894e-227	1.49134	0.778	0.101	1.82883e-222	8	GEM	T-I F
TBX18	1.43511e-225	0.818925	0.824	0.106	2.92303e-221	8	TBX18	T-I F
PDGFRA	2.75205e-220	1.00331	0.854	0.113	5.60537e-216	8	PDGFRA	T-I F
GAS1	1.57564e-217	1.26459	0.628	0.063	3.20927e-213	8	GAS1	T-I F
HSPA2	8.23755e-217	0.886354	0.793	0.106	1.67782e-212	8	HSPA2	T-I F
PLPP3	2.22686e-214	1.54318	0.87	0.136	4.53566e-210	8	PLPP3	T-I F
FAM171B	2.12781e-212	0.836666	0.766	0.098	4.33393e-208	8	FAM171B	T-I F
ZFHX4	3.38606e-204	1.19237	0.851	0.131	6.89673e-200	8	ZFHX4	T-I F
CYR611	2.04637e-202	1.7663	0.931	0.167	4.16806e-198	8	CYR61	T-I F
C2orf401	1.75871e-199	2.09219	0.977	0.194	3.58213e-195	8	C2orf40	T-I F
NOVA1	8.30134e-198	0.995067	0.697	0.089	1.69082e-193	8	NOVA1	T-I F
GJB2	6.10829e-197	1.6987	0.513	0.044	1.24414e-192	8	GJB2	T-I F
SMOC2	3.44898e-192	0.816062	0.556	0.054	7.02489e-188	8	SMOC2	T-I F
IRX21	1.06278e-191	1.02391	0.759	0.106	2.16467e-187	8	IRX2	T-I F
SIX1	2.06054e-191	0.955259	0.893	0.144	4.1969e-187	8	SIX1	T-I F
PCDH181	5.99107e-191	0.844461	0.77	0.108	1.22026e-186	8	PCDH18	T-I F
TWIST11	2.00264e-187	1.38892	0.95	0.171	4.07898e-183	8	TWIST1	T-I F
CTSF	4.18159e-181	0.884313	0.858	0.154	8.51705e-177	8	CTSF	T-I F
MIR99AHG	1.24356e-177	1.0016	0.885	0.156	2.53288e-173	8	MIR99AHG	T-I F
SLC5A3	1.14235e-174	0.889801	0.728	0.11	2.32674e-170	8	SLC5A3	T-I F
CLDN11	1.17098e-173	1.18849	0.544	0.057	2.38506e-169	8	CLDN11	T-I F
CPXM1	1.37038e-173	0.981882	0.877	0.158	2.79119e-169	8	CPXM1	T-I F
FBLN1	6.91086e-173	1.31405	0.739	0.113	1.4076e-168	8	FBLN1	T-I F
IGFBP2	1.69018e-172	2.32911	0.981	0.257	3.44256e-168	8	IGFBP2	T-I F
TIPARP	3.70203e-170	1.11161	0.843	0.158	7.54029e-166	8	TIPARP	T-I F
TIMP3	1.09973e-168	2.5057	0.992	0.313	2.23992e-164	8	TIMP3	T-I F
IER3	6.37571e-168	1.54321	0.881	0.171	1.2986e-163	8	IER3	T-I F
BMP5	8.03852e-167	1.33116	0.824	0.147	1.63729e-162	8	BMP5	T-I F
CDH111	2.15826e-166	1.15298	0.87	0.155	4.39594e-162	8	CDH11	T-I F
CPXM21	4.11422e-166	1.17211	0.659	0.093	8.37985e-162	8	CPXM2	T-I F
MEG31	3.04786e-164	1.32197	0.839	0.151	6.20788e-160	8	MEG3	T-I F
CFH	4.61229e-164	1.26728	0.751	0.121	9.39431e-160	8	CFH	T-I F
NDNF1	2.94143e-163	1.09301	0.582	0.073	5.99111e-159	8	NDNF	T-I F
COCH	4.05235e-163	3.28051	0.667	0.108	8.25383e-159	8	COCH	T-I F
MIR22HG	1.44124e-162	0.953173	0.697	0.111	2.93552e-158	8	MIR22HG	T-I F
INTS6	2.44356e-160	1.05603	0.831	0.159	4.97704e-156	8	INTS6	T-I F
SOCS31	7.5109e-159	1.11408	0.824	0.148	1.52982e-154	8	SOCS3	T-I F
ALCAM	1.74695e-157	1.32128	0.613	0.085	3.55818e-153	8	ALCAM	T-I F
CRISPLD11	4.08989e-157	0.889506	0.805	0.139	8.33028e-153	8	CRISPLD1	T-I F
CNTN1	4.15133e-157	0.819751	0.739	0.119	8.45543e-153	8	CNTN1	T-I F
ADAMTS1	4.31937e-156	0.852775	0.739	0.122	8.79769e-152	8	ADAMTS1	T-I F
FSTL1	4.03081e-154	0.97672	0.95	0.209	8.20996e-150	8	FSTL1	T-I F
MMP2	7.11714e-154	0.919636	0.931	0.188	1.44962e-149	8	MMP2	T-I F
POU3F4	1.08886e-153	0.979904	0.885	0.169	2.2178e-149	8	POU3F4	T-I F
ID4	1.51507e-153	1.1337	0.789	0.144	3.08589e-149	8	ID4	T-I F
PDPN	1.03088e-152	0.82677	0.69	0.108	2.0997e-148	8	PDPN	T-I F
TOB11	2.89899e-152	1.00515	0.828	0.165	5.90467e-148	8	TOB1	T-I F
BOC	1.04959e-150	0.918481	0.54	0.068	2.1378e-146	8	BOC	T-I F
LRP1	1.82328e-148	0.902109	0.943	0.205	3.71366e-144	8	LRP1	T-I F
NID1	2.4773e-148	1.02624	0.77	0.135	5.04577e-144	8	NID1	T-I F
THUMPD3-AS1	2.76158e-146	0.891167	0.743	0.137	5.62479e-142	8	THUMPD3-AS1	T-I F
CPE1	9.32213e-146	1.62376	0.992	0.251	1.89873e-141	8	CPE	T-I F
COL6A11	1.14887e-143	1.10258	0.981	0.226	2.34001e-139	8	COL6A1	T-I F
ATP1B1	1.24158e-142	1.14363	0.762	0.146	2.52886e-138	8	ATP1B1	T-I F
KCNQ1OT11	9.00848e-141	1.06724	0.866	0.179	1.83485e-136	8	KCNQ1OT1	T-I F
POSTN	1.01171e-139	2.30015	0.889	0.218	2.06065e-135	8	POSTN	T-I F
TSPAN3	1.16352e-139	0.922148	0.927	0.22	2.36985e-135	8	TSPAN3	T-I F
TM4SF1	2.25417e-138	1.12473	0.713	0.12	4.5913e-134	8	TM4SF1	T-I F
COL9A1	1.03612e-137	2.26812	0.854	0.195	2.11036e-133	8	COL9A1	T-I F
ITM2C	1.13101e-137	1.52155	0.935	0.253	2.30364e-133	8	ITM2C	T-I F
ID2	1.07329e-133	1.74701	0.877	0.216	2.18607e-129	8	ID2	T-I F
IFI6	2.54136e-132	1.11117	0.751	0.146	5.17625e-128	8	IFI6	T-I F
AMD1	1.59331e-131	1.38249	0.95	0.258	3.24525e-127	8	AMD1	T-I F
IFRD1	2.44577e-131	0.979295	0.839	0.187	4.98153e-127	8	IFRD1	T-I F
COL6A21	3.108e-129	1.17507	0.973	0.237	6.33037e-125	8	COL6A2	T-I F
ARID5B	9.43916e-129	0.883882	0.923	0.218	1.92257e-124	8	ARID5B	T-I F
HES11	1.85784e-126	1.69252	0.935	0.257	3.78405e-122	8	HES1	T-I F
RCN2	1.5818e-124	0.835461	0.916	0.23	3.22181e-120	8	RCN2	T-I F
COL9A21	3.57527e-124	1.46341	0.866	0.207	7.2821e-120	8	COL9A2	T-I F
SLC38A21	7.57591e-124	1.08255	0.923	0.236	1.54306e-119	8	SLC38A2	T-I F
RBBP6	1.77474e-123	0.843074	0.808	0.18	3.61479e-119	8	RBBP6	T-I F
WSB11	5.0677e-123	1.00084	0.92	0.225	1.03219e-118	8	WSB1	T-I F
RRBP11	5.24401e-123	0.813127	0.916	0.222	1.0681e-118	8	RRBP1	T-I F
KLF41	6.8978e-123	1.12629	0.839	0.191	1.40494e-118	8	KLF4	T-I F
DNAJB41	1.59712e-120	1.08045	0.893	0.217	3.25301e-116	8	DNAJB4	T-I F
CLU	6.13478e-120	0.942927	0.778	0.158	1.24953e-115	8	CLU	T-I F
RTN41	8.91694e-118	1.23957	0.958	0.281	1.8162e-113	8	RTN4	T-I F
COLEC121	7.12369e-117	1.04295	0.866	0.199	1.45095e-112	8	COLEC12	T-I F
CCNL11	2.78349e-116	0.997368	0.916	0.234	5.6694e-112	8	CCNL1	T-I F
FOSB1	3.14702e-116	1.23787	0.912	0.232	6.40985e-112	8	FOSB	T-I F
IRF11	5.15381e-116	1.11967	0.824	0.193	1.04973e-111	8	IRF1	T-I F
COL11A2	1.57309e-113	1.19805	0.766	0.171	3.20407e-109	8	COL11A2	T-I F
CA31	1.16935e-112	2.09446	0.789	0.203	2.38173e-108	8	CA3	T-I F
IGFBP41	1.59252e-112	1.15989	0.966	0.265	3.24364e-108	8	IGFBP4	T-I F
NUFIP2	2.98405e-112	0.845079	0.881	0.221	6.07792e-108	8	NUFIP2	T-I F
IGFBP51	4.25728e-112	2.86924	0.751	0.207	8.67123e-108	8	IGFBP5	T-I F
NDRG1	2.75111e-111	0.856672	0.912	0.244	5.60347e-107	8	NDRG1	T-I F
SERTAD11	1.0108e-108	0.938906	0.808	0.19	2.05881e-104	8	SERTAD1	T-I F
BTG2	5.45539e-108	0.909544	0.797	0.188	1.11115e-103	8	BTG2	T-I F
HERPUD1	1.32149e-107	1.19486	0.943	0.274	2.69161e-103	8	HERPUD1	T-I F
EGR11	1.80091e-107	1.15194	0.954	0.263	3.6681e-103	8	EGR1	T-I F
COL9A3	4.19173e-104	1.6277	0.785	0.198	8.53771e-100	8	COL9A3	T-I F
COL2A11	6.04167e-103	1.69813	0.828	0.219	1.23057e-98	8	COL2A1	T-I F
MAFF	3.26928e-102	0.853872	0.732	0.171	6.65887e-98	8	MAFF	T-I F
EMCN	3.54735e-102	0.91798	0.625	0.125	7.22524e-98	8	EMCN	T-I F
FOXC11	2.54451e-101	1.32166	0.969	0.3	5.18265e-97	8	FOXC1	T-I F
OGN2	8.18016e-100	1.67135	0.989	0.318	1.66614e-95	8	OGN	T-I F
IER21	2.16668e-98	1.17404	0.935	0.277	4.4131e-94	8	IER2	T-I F
BRD21	3.01499e-97	0.82188	0.889	0.245	6.14094e-93	8	BRD2	T-I F
GADD45B	5.7472e-97	1.30703	0.923	0.293	1.17059e-92	8	GADD45B	T-I F
MIA	7.32031e-97	1.25426	0.897	0.257	1.491e-92	8	MIA	T-I F
CRYM1	2.03107e-95	1.35551	0.977	0.329	4.13688e-91	8	CRYM	T-I F
JUNB1	2.63589e-94	1.45878	0.973	0.351	5.36877e-90	8	JUNB	T-I F
MALAT11	4.98832e-94	1.61938	0.977	0.515	1.01602e-89	8	MALAT1	T-I F
FOS1	1.58566e-89	1.57471	0.981	0.434	3.22968e-85	8	FOS	T-I F
ZFP361	3.14808e-88	0.982023	0.908	0.272	6.41202e-84	8	ZFP36	T-I F
2001-06-01	4.44254e-88	1.46555	0.989	0.415	9.04856e-84	8	JUN	T-I F
KLF21	1.33547e-85	0.931527	0.759	0.2	2.72008e-81	8	KLF2	T-I F
ID1	1.29809e-83	0.980295	0.897	0.28	2.64395e-79	8	ID1	T-I F
HSPA51	5.36876e-83	1.30711	0.989	0.356	1.09351e-78	8	HSPA5	T-I F
TSC22D1	7.41784e-81	1.29606	0.966	0.375	1.51087e-76	8	TSC22D1	T-I F
APP1	3.177e-79	0.830702	0.981	0.326	6.47092e-75	8	APP	T-I F
CALD1	1.5014e-77	0.906005	0.943	0.323	3.05805e-73	8	CALD1	T-I F
LAPTM4A1	4.3669e-76	0.876374	0.962	0.339	8.89451e-72	8	LAPTM4A	T-I F
CD81	1.20889e-70	0.978305	0.966	0.356	2.46227e-66	8	CD81	T-I F
TPM11	5.87248e-68	0.90408	0.881	0.309	1.19611e-63	8	TPM1	T-I F
ITM2B	1.00447e-62	1.18771	0.996	0.552	2.04591e-58	8	ITM2B	T-I F
ID32	3.4881e-62	1.13144	0.969	0.484	7.10455e-58	8	ID3	T-I F
MGP2	9.61175e-60	1.50292	0.866	0.322	1.95772e-55	8	MGP	T-I F
H3F3B	1.1698e-56	0.972035	0.989	0.671	2.38264e-52	8	H3F3B	T-I F
PTGDS1	3.16663e-54	1.79868	0.67	0.247	6.44979e-50	8	PTGDS	T-I F
IGF1	2.09758e-50	0.994418	0.544	0.161	4.27235e-46	8	IGF1	T-I F
S100B2	3.69003e-43	0.984949	0.958	0.574	7.51586e-39	8	S100B	T-I F
OTOR2	1.82708e-42	1.03632	0.935	0.437	3.7214e-38	8	OTOR	T-I F
SERPINE2	1.68708e-40	0.843249	0.567	0.19	3.43625e-36	8	SERPINE2	T-I F
HMGB2	3.18524e-64	2.59215	0.652	0.245	6.4877e-60	9	HMGB2	PM
HIST1H1D	3.60541e-56	2.30142	0.683	0.271	7.34349e-52	9	HIST1H1D	PM
HIST1H4C	5.35115e-55	3.18508	0.775	0.384	1.08992e-50	9	HIST1H4C	PM
H2AFZ	3.12566e-54	1.81749	0.705	0.309	6.36635e-50	9	H2AFZ	PM
HIST1H1C	3.41156e-47	1.94497	0.63	0.261	6.94866e-43	9	HIST1H1C	PM
HMGB1	7.39336e-42	1.51196	0.89	0.605	1.50588e-37	9	HMGB1	PM
PTMA	8.57746e-41	1.11576	0.969	0.813	1.74706e-36	9	PTMA	PM
TUBA1B	4.89194e-34	2.04585	0.744	0.467	9.96391e-30	9	TUBA1B	PM
H2AFV	7.53104e-31	1.31883	0.542	0.252	1.53392e-26	9	H2AFV	PM
HMGN2	1.2946e-30	1.60186	0.718	0.446	2.63685e-26	9	HMGN2	PM
HIST1H1E	1.52728e-30	1.46466	0.608	0.299	3.11077e-26	9	HIST1H1E	PM
PFN1	3.26087e-25	1.19542	0.674	0.393	6.64175e-21	9	PFN1	PM
TUBB4B	1.15307e-24	1.43103	0.52	0.258	2.34857e-20	9	TUBB4B	PM
EEF1B21	4.67761e-23	1.07849	0.727	0.481	9.52735e-19	9	EEF1B2	PM
STMN11	5.83968e-23	1.39581	0.705	0.463	1.18943e-18	9	STMN1	PM
TUBB	2.44491e-22	1.26573	0.714	0.468	4.9798e-18	9	TUBB	PM
H1FX	1.07573e-21	1.37972	0.577	0.334	2.19104e-17	9	H1FX	PM
SLC25A5	1.54413e-21	0.934188	0.581	0.327	3.14508e-17	9	SLC25A5	PM
DEK	1.48601e-20	1.16984	0.507	0.274	3.0267e-16	9	DEK	PM
B2M1	7.10168e-18	1.36167	0.687	0.503	1.44647e-13	9	B2M	PM
ACTB	9.31396e-18	1.00594	0.868	0.728	1.89707e-13	9	ACTB	PM
HNRNPA2B1	1.97389e-17	0.833812	0.758	0.553	4.02043e-13	9	HNRNPA2B1	PM
ANP32B	1.24638e-15	0.995913	0.551	0.354	2.53863e-11	9	ANP32B	PM
NUCKS1	2.93426e-13	0.987793	0.63	0.428	5.9765e-09	9	NUCKS1	PM
IFITM5	0	4.09397	0.792	0.047	0	10	IFITM5	OST 1
IBSP	1.41725e-207	4.79645	0.838	0.121	2.88666e-203	10	IBSP	OST 1
COL1A12	1.30875e-82	3.64308	0.914	0.459	2.66566e-78	10	COL1A1	OST 1
PTH1R1	1.16268e-70	2.18719	0.503	0.106	2.36815e-66	10	PTH1R	OST 1
SPARC1	1.95528e-64	2.36598	0.878	0.53	3.98252e-60	10	SPARC	OST 1
SERPINF1	7.02192e-62	2.60945	0.594	0.181	1.43023e-57	10	SERPINF1	OST 1
COL1A22	3.85238e-60	2.58607	0.929	0.589	7.84653e-56	10	COL1A2	OST 1
CPE2	4.87449e-44	1.97796	0.65	0.27	9.92837e-40	10	CPE	OST 1
S100A13	4.63903e-31	1.53269	0.584	0.278	9.44877e-27	10	S100A13	OST 1
MEF2C	5.82141e-27	1.60441	0.528	0.244	1.1857e-22	10	MEF2C	OST 1
DCN1	9.54851e-22	1.38738	0.508	0.247	1.94484e-17	10	DCN	OST 1
GSN	5.78713e-17	1.23003	0.574	0.375	1.17872e-12	10	GSN	OST 1
OST4	3.07192e-10	0.836002	0.635	0.54	6.25688e-06	10	OST4	OST 1
SEC61G	1.42725e-09	1.04774	0.538	0.428	2.90702e-05	10	SEC61G	OST 1
PPIB	5.22489e-09	0.927855	0.538	0.426	0.000106421	10	PPIB	OST 1
GSTP1	1.28409e-07	0.854496	0.558	0.481	0.00261543	10	GSTP1	OST 1
SCN7A	0	4.03396	0.93	0.025	0	11	SCN7A	GLI 2
NRXN1	0	3.524	0.957	0.051	0	11	NRXN1	GLI 2
CDH19	0	2.90202	0.947	0.034	0	11	CDH19	GLI 2
EDNRB	0	2.48683	0.925	0.067	0	11	EDNRB	GLI 2
SOX2	0	2.4631	0.904	0.03	0	11	SOX2	GLI 2
SEMA3B	0	2.09433	0.914	0.066	0	11	SEMA3B	GLI 2
FOXD3	0	2.00254	0.759	0.019	0	11	FOXD3	GLI 2
BCAN	0	1.97575	0.706	0.026	0	11	BCAN	GLI 2
ITGA6	0	1.9682	0.866	0.053	0	11	ITGA6	GLI 2
ITGB8	0	1.90354	0.85	0.049	0	11	ITGB8	GLI 2
SFRP1	0	1.82816	0.775	0.046	0	11	SFRP1	GLI 2
SOX10	0	1.68499	0.781	0.037	0	11	SOX10	GLI 2
FSTL5	0	1.66363	0.61	0.024	0	11	FSTL5	GLI 2
FOXD3-AS1	0	1.65634	0.754	0.029	0	11	FOXD3-AS1	GLI 2
TNFAIP6	0	1.58493	0.684	0.034	0	11	TNFAIP6	GLI 2
ERBB3	0	1.50489	0.77	0.032	0	11	ERBB3	GLI 2
AATK	0	1.42265	0.759	0.044	0	11	AATK	GLI 2
RIMS2	0	1.37518	0.529	0.014	0	11	RIMS2	GLI 2
NKAIN3	0	1.30119	0.636	0.027	0	11	NKAIN3	GLI 2
SLC35F1	0	1.27431	0.583	0.01	0	11	SLC35F1	GLI 2
SCN9A	0	1.27059	0.652	0.021	0	11	SCN9A	GLI 2
L1CAM	0	1.2387	0.594	0.009	0	11	L1CAM	GLI 2
PRIMA1	0	1.1963	0.594	0.008	0	11	PRIMA1	GLI 2
GRIK3	0	1.11421	0.524	0.011	0	11	GRIK3	GLI 2
CLMN	0	0.960843	0.551	0.019	0	11	CLMN	GLI 2
RELN	6.31003e-307	1.30958	0.615	0.029	1.28523e-302	11	RELN	GLI 2
PTPRZ1	1.31697e-302	1.58944	0.642	0.033	2.6824e-298	11	PTPRZ1	GLI 2
ARC	2.77777e-301	1.56258	0.62	0.031	5.65777e-297	11	ARC	GLI 2
TSPAN15	6.72747e-300	1.51558	0.754	0.049	1.37025e-295	11	TSPAN15	GLI 2
DMD	1.7562e-296	1.6784	0.813	0.059	3.57703e-292	11	DMD	GLI 2
OLFML2A	9.54965e-292	1.10557	0.572	0.026	1.94507e-287	11	OLFML2A	GLI 2
ADAM23	3.34117e-290	0.994595	0.54	0.022	6.8053e-286	11	ADAM23	GLI 2
CMTM5	9.01886e-290	1.40009	0.727	0.047	1.83696e-285	11	CMTM5	GLI 2
PLLP	2.62123e-288	1.38939	0.733	0.047	5.33892e-284	11	PLLP	GLI 2
HSPA12A	1.56456e-283	1.35455	0.679	0.041	3.18669e-279	11	HSPA12A	GLI 2
TMPRSS5	8.16221e-279	1.05127	0.578	0.028	1.66248e-274	11	TMPRSS5	GLI 2
PLP11	8.8267e-279	3.11674	1	0.115	1.79782e-274	11	PLP1	GLI 2
MPZ1	2.17937e-277	1.19004	0.989	0.097	4.43894e-273	11	MPZ	GLI 2
RETREG1	6.21952e-277	1.13001	0.529	0.023	1.26679e-272	11	RETREG1	GLI 2
SORCS1	7.84792e-276	1.12674	0.61	0.032	1.59846e-271	11	SORCS1	GLI 2
MCAM	1.08662e-270	1.89818	0.824	0.071	2.21322e-266	11	MCAM	GLI 2
MEGF9	6.59548e-270	1.41392	0.791	0.063	1.34337e-265	11	MEGF9	GLI 2
CRABP1	8.05396e-267	1.48496	0.818	0.063	1.64043e-262	11	CRABP1	GLI 2
RARRES2	6.45237e-263	1.81952	0.834	0.076	1.31422e-258	11	RARRES2	GLI 2
KHDRBS3	2.8787e-260	1.26947	0.647	0.042	5.86333e-256	11	KHDRBS3	GLI 2
TTYH1	7.85614e-257	1.69995	0.813	0.071	1.60014e-252	11	TTYH1	GLI 2
GAS7	1.38399e-256	1.60063	0.824	0.073	2.81892e-252	11	GAS7	GLI 2
PCDH9	4.5309e-253	1.6696	0.733	0.061	9.22853e-249	11	PCDH9	GLI 2
PLAT	8.61703e-250	1.67839	0.754	0.063	1.75512e-245	11	PLAT	GLI 2
ARHGAP15	2.98822e-244	1.4439	0.567	0.033	6.0864e-240	11	ARHGAP15	GLI 2
CADM4	8.94124e-240	1.39373	0.701	0.056	1.82115e-235	11	CADM4	GLI 2
GAS2L3	7.55584e-235	1.56739	0.759	0.068	1.53897e-230	11	GAS2L3	GLI 2
LGI4	8.80515e-229	1.73367	0.786	0.08	1.79343e-224	11	LGI4	GLI 2
FAM19A5	1.65482e-227	1.47589	0.797	0.082	3.37053e-223	11	FAM19A5	GLI 2
LRRC4C	4.89723e-219	1.14148	0.626	0.049	9.97469e-215	11	LRRC4C	GLI 2
PMP2	2.44872e-217	0.814797	0.668	0.05	4.98755e-213	11	PMP2	GLI 2
CADM1	4.66936e-217	2.03925	0.904	0.12	9.51056e-213	11	CADM1	GLI 2
SYT11	3.31867e-214	1.25515	0.679	0.06	6.75947e-210	11	SYT11	GLI 2
GATM	5.8581e-213	1.58822	0.791	0.08	1.19318e-208	11	GATM	GLI 2
CHL1	1.82922e-210	1.47851	0.717	0.068	3.72576e-206	11	CHL1	GLI 2
TMOD2	6.56872e-208	1.62565	0.786	0.089	1.33792e-203	11	TMOD2	GLI 2
CREB5	6.09179e-207	1.63213	0.701	0.071	1.24078e-202	11	CREB5	GLI 2
UGT8	2.23043e-206	0.973522	0.604	0.045	4.54293e-202	11	UGT8	GLI 2
CCND1	5.76713e-206	1.78137	0.802	0.092	1.17465e-201	11	CCND1	GLI 2
CD9	8.43376e-205	2.01906	0.957	0.136	1.71779e-200	11	CD9	GLI 2
PPP1R1C	5.33173e-204	0.852674	0.519	0.033	1.08597e-199	11	PPP1R1C	GLI 2
PPP2R2B	6.87407e-204	1.11646	0.578	0.043	1.40011e-199	11	PPP2R2B	GLI 2
THSD7A	3.04834e-201	1.1717	0.578	0.046	6.20887e-197	11	THSD7A	GLI 2
PDLIM4	2.47781e-196	1.46901	0.818	0.104	5.04681e-192	11	PDLIM4	GLI 2
HSPG2	6.26135e-196	1.6935	0.834	0.106	1.27531e-191	11	HSPG2	GLI 2
GPM6B	1.45553e-193	2.91002	0.989	0.194	2.96462e-189	11	GPM6B	GLI 2
LRRC8B	1.54013e-192	0.994503	0.513	0.036	3.13693e-188	11	LRRC8B	GLI 2
PLEKHA41	5.4184e-191	2.0366	0.92	0.137	1.10362e-186	11	PLEKHA4	GLI 2
SOX8	2.15014e-190	0.977915	0.572	0.046	4.37941e-186	11	SOX8	GLI 2
SORBS1	4.42872e-190	1.21039	0.717	0.078	9.02043e-186	11	SORBS1	GLI 2
RDH10	5.91797e-190	1.483	0.572	0.048	1.20537e-185	11	RDH10	GLI 2
LAMC1	1.23142e-189	1.46284	0.84	0.114	2.50816e-185	11	LAMC1	GLI 2
TNFRSF12A	5.76401e-188	1.51722	0.631	0.06	1.17401e-183	11	TNFRSF12A	GLI 2
F3	1.22577e-187	1.21723	0.599	0.053	2.49664e-183	11	F3	GLI 2
NR2F2	9.16622e-186	2.35743	0.979	0.18	1.86698e-181	11	NR2F2	GLI 2
LAMB1	1.67057e-182	2.34313	0.957	0.171	3.40261e-178	11	LAMB1	GLI 2
INSC	2.45088e-181	1.15645	0.684	0.073	4.99196e-177	11	INSC	GLI 2
SIPA1L2	1.66663e-180	1.17576	0.588	0.053	3.39459e-176	11	SIPA1L2	GLI 2
SCD	2.3206e-177	1.47427	0.668	0.072	4.7266e-173	11	SCD	GLI 2
FBLN2	1.60782e-176	1.24318	0.647	0.069	3.27481e-172	11	FBLN2	GLI 2
VWA1	1.68441e-172	1.33516	0.786	0.106	3.4308e-168	11	VWA1	GLI 2
LAMA2	1.89591e-171	1.89754	0.829	0.123	3.8616e-167	11	LAMA2	GLI 2
PDGFC	4.91053e-171	1.00549	0.519	0.043	1.00018e-166	11	PDGFC	GLI 2
ZNF503	2.04423e-170	1.8345	0.759	0.107	4.16369e-166	11	ZNF503	GLI 2
TBX2	1.49328e-169	0.841405	0.551	0.048	3.04152e-165	11	TBX2	GLI 2
DUSP8	1.52934e-169	0.895994	0.535	0.046	3.11495e-165	11	DUSP8	GLI 2
PLA2G16	1.32961e-168	1.80011	0.904	0.143	2.70815e-164	11	PLA2G16	GLI 2
DAG1	2.60972e-164	1.07024	0.658	0.077	5.31549e-160	11	DAG1	GLI 2
FXYD1	5.85534e-159	1.81659	0.904	0.163	1.19262e-154	11	FXYD1	GLI 2
ANK3	8.1385e-158	1.0985	0.594	0.064	1.65765e-153	11	ANK3	GLI 2
PCBP4	1.43815e-157	1.10315	0.658	0.078	2.92922e-153	11	PCBP4	GLI 2
CNP	4.12313e-156	1.74752	0.947	0.183	8.39799e-152	11	CNP	GLI 2
CSRP1	4.79309e-156	1.12555	0.727	0.098	9.76257e-152	11	CSRP1	GLI 2
GNG2	1.61369e-155	1.01737	0.754	0.103	3.28676e-151	11	GNG2	GLI 2
TEAD1	1.70361e-154	1.16792	0.733	0.103	3.46992e-150	11	TEAD1	GLI 2
DST	1.38554e-153	2.04306	0.925	0.186	2.82207e-149	11	DST	GLI 2
PHLDA3	1.06531e-152	0.986071	0.615	0.07	2.16982e-148	11	PHLDA3	GLI 2
NRP2	1.78082e-151	1.80159	0.914	0.168	3.62718e-147	11	NRP2	GLI 2
NCAM11	2.67137e-151	1.00159	0.733	0.098	5.44104e-147	11	NCAM1	GLI 2
FAM198B	6.58053e-151	1.04312	0.62	0.073	1.34032e-146	11	FAM198B	GLI 2
SAMHD1	9.96013e-150	1.37532	0.722	0.102	2.02868e-145	11	SAMHD1	GLI 2
COL14A1	9.53607e-149	1.86675	0.738	0.105	1.94231e-144	11	COL14A1	GLI 2
C1orf198	6.1675e-148	1.1022	0.717	0.102	1.2562e-143	11	C1orf198	GLI 2
AFAP1L2	9.14833e-147	0.982563	0.652	0.082	1.86333e-142	11	AFAP1L2	GLI 2
MEG32	1.14775e-145	1.68026	0.888	0.158	2.33774e-141	11	MEG3	GLI 2
ALCAM1	3.02488e-145	1.08991	0.684	0.09	6.16107e-141	11	ALCAM	GLI 2
COL4A2	1.38566e-144	1.29815	0.834	0.136	2.82231e-140	11	COL4A2	GLI 2
BICD1	1.47535e-144	1.00626	0.626	0.076	3.00499e-140	11	BICD1	GLI 2
ZEB2	1.57179e-144	1.86649	0.957	0.209	3.20142e-140	11	ZEB2	GLI 2
ID41	1.44141e-143	1.6215	0.845	0.151	2.93586e-139	11	ID4	GLI 2
TUBB2B	4.45662e-143	1.48645	0.85	0.146	9.07724e-139	11	TUBB2B	GLI 2
RGCC	4.09874e-138	2.20423	0.85	0.169	8.34831e-134	11	RGCC	GLI 2
WWP1	4.40175e-137	0.945133	0.647	0.09	8.96548e-133	11	WWP1	GLI 2
FLRT3	5.27695e-137	1.59524	0.738	0.119	1.07481e-132	11	FLRT3	GLI 2
CTNNAL1	1.18378e-134	1.69918	0.856	0.17	2.41112e-130	11	CTNNAL1	GLI 2
CELF2	1.24281e-134	1.00189	0.695	0.101	2.53135e-130	11	CELF2	GLI 2
ARPC1B	1.6917e-134	1.56579	0.904	0.182	3.44566e-130	11	ARPC1B	GLI 2
C9orf3	3.00277e-134	1.16982	0.77	0.13	6.11605e-130	11	C9orf3	GLI 2
AP1S2	9.67025e-134	1.38942	0.834	0.157	1.96964e-129	11	AP1S2	GLI 2
METRN	1.84265e-133	1.71058	0.947	0.206	3.75311e-129	11	METRN	GLI 2
TSC22D4	4.09431e-132	1.6875	0.914	0.194	8.3393e-128	11	TSC22D4	GLI 2
TRPM3	5.44366e-132	1.07689	0.588	0.075	1.10876e-127	11	TRPM3	GLI 2
PMP221	2.07024e-131	1.3051	0.963	0.227	4.21666e-127	11	PMP22	GLI 2
NR4A1	5.89986e-130	1.49984	0.824	0.157	1.20168e-125	11	NR4A1	GLI 2
CRYAB1	7.80478e-130	2.5237	0.877	0.189	1.58968e-125	11	CRYAB	GLI 2
GLTP	2.57781e-129	1.11151	0.781	0.141	5.25048e-125	11	GLTP	GLI 2
DLC1	3.82308e-129	1.09329	0.684	0.105	7.78685e-125	11	DLC1	GLI 2
ABCA8	1.2951e-127	1.25704	0.781	0.131	2.63786e-123	11	ABCA8	GLI 2
SQLE	2.23043e-125	1.42931	0.706	0.119	4.54294e-121	11	SQLE	GLI 2
NDRG2	6.42224e-124	1.65237	0.84	0.173	1.30808e-119	11	NDRG2	GLI 2
POU3F1	1.09687e-123	1.31305	0.524	0.059	2.2341e-119	11	POU3F1	GLI 2
PCDH7	1.57759e-123	0.848582	0.615	0.086	3.21324e-119	11	PCDH7	GLI 2
TNS3	7.78189e-123	0.926948	0.743	0.129	1.58502e-118	11	TNS3	GLI 2
ADCY6	7.15046e-122	0.915488	0.54	0.07	1.45641e-117	11	ADCY6	GLI 2
EMP21	7.59125e-122	1.49456	0.856	0.174	1.54619e-117	11	EMP2	GLI 2
STARD13	2.72674e-121	0.945792	0.551	0.072	5.55382e-117	11	STARD13	GLI 2
TENM3	4.37669e-117	0.856557	0.588	0.085	8.91444e-113	11	TENM3	GLI 2
UBXN2A	5.29193e-117	1.00534	0.717	0.13	1.07786e-112	11	UBXN2A	GLI 2
MT3	8.76864e-117	1.20907	0.583	0.076	1.786e-112	11	MT3	GLI 2
FADS1	1.39324e-115	0.956729	0.524	0.067	2.83775e-111	11	FADS1	GLI 2
RAP2B	5.72942e-115	0.951947	0.599	0.089	1.16697e-110	11	RAP2B	GLI 2
MAFF1	1.46782e-111	1.74276	0.786	0.176	2.98965e-107	11	MAFF	GLI 2
LSAMP	1.90983e-110	0.86701	0.529	0.073	3.88994e-106	11	LSAMP	GLI 2
IGF2BP2	2.33433e-110	0.989624	0.717	0.137	4.75456e-106	11	IGF2BP2	GLI 2
COL4A1	5.59121e-110	1.00159	0.743	0.132	1.13882e-105	11	COL4A1	GLI 2
GRASP	8.21585e-110	0.936647	0.604	0.095	1.6734e-105	11	GRASP	GLI 2
PRNP	1.21856e-109	1.26969	0.834	0.186	2.48197e-105	11	PRNP	GLI 2
SECISBP2L	1.91867e-109	0.967973	0.743	0.144	3.90795e-105	11	SECISBP2L	GLI 2
MSMO1	6.36852e-109	1.40397	0.69	0.128	1.29714e-104	11	MSMO1	GLI 2
SMTN	1.56939e-108	0.884151	0.535	0.073	3.19653e-104	11	SMTN	GLI 2
PPP1R15A	4.1157e-106	1.87658	0.936	0.272	8.38285e-102	11	PPP1R15A	GLI 2
TLE1	2.74255e-103	1.01432	0.695	0.137	5.58602e-99	11	TLE1	GLI 2
CXXC5	2.84415e-103	0.944304	0.738	0.151	5.79297e-99	11	CXXC5	GLI 2
C11orf96	4.90045e-103	1.30633	0.765	0.154	9.98125e-99	11	C11orf96	GLI 2
DICER1	9.37071e-103	0.886707	0.599	0.102	1.90863e-98	11	DICER1	GLI 2
BZW2	1.56883e-102	1.51942	0.754	0.163	3.19539e-98	11	BZW2	GLI 2
MINDY2	5.75738e-101	0.842573	0.599	0.102	1.17266e-96	11	MINDY2	GLI 2
PON2	6.21626e-101	0.878824	0.69	0.138	1.26613e-96	11	PON2	GLI 2
HMGCS1	1.80492e-100	1.58788	0.727	0.157	3.67627e-96	11	HMGCS1	GLI 2
MAP4K5	5.20642e-100	0.915219	0.636	0.12	1.06044e-95	11	MAP4K5	GLI 2
CLIC4	1.3891e-99	0.992573	0.775	0.172	2.82932e-95	11	CLIC4	GLI 2
MYADM	1.56277e-99	1.31103	0.717	0.152	3.18304e-95	11	MYADM	GLI 2
SSFA2	6.68427e-99	0.945095	0.668	0.13	1.36145e-94	11	SSFA2	GLI 2
FRYL	4.67719e-97	0.905461	0.588	0.105	9.5265e-93	11	FRYL	GLI 2
SRGAP2B	4.7955e-97	0.95312	0.604	0.107	9.76747e-93	11	SRGAP2B	GLI 2
FOSB2	1.087e-96	1.80066	0.882	0.241	2.214e-92	11	FOSB	GLI 2
RHOB	3.32923e-96	1.78935	0.898	0.263	6.78097e-92	11	RHOB	GLI 2
PMEPA11	3.58902e-96	1.17714	0.856	0.204	7.31011e-92	11	PMEPA1	GLI 2
PUF60	6.80719e-96	0.944484	0.775	0.183	1.38649e-91	11	PUF60	GLI 2
HMGCR	1.51486e-95	0.891806	0.572	0.097	3.08547e-91	11	HMGCR	GLI 2
GAB1	2.01637e-94	0.905806	0.578	0.101	4.10695e-90	11	GAB1	GLI 2
OAF	5.97184e-94	0.817943	0.626	0.113	1.21634e-89	11	OAF	GLI 2
PLXDC2	1.05905e-93	0.833681	0.663	0.132	2.15707e-89	11	PLXDC2	GLI 2
HSPA1B1	1.13124e-93	1.8332	0.92	0.262	2.30411e-89	11	HSPA1B	GLI 2
HSPA1A	1.25901e-93	2.09871	0.952	0.321	2.56435e-89	11	HSPA1A	GLI 2
CUEDC2	1.42164e-93	1.09888	0.818	0.203	2.89559e-89	11	CUEDC2	GLI 2
KLF6	9.1346e-93	1.41345	0.925	0.258	1.86054e-88	11	KLF6	GLI 2
SCCPDH	1.0052e-92	0.829095	0.711	0.158	2.04738e-88	11	SCCPDH	GLI 2
WSB12	1.21254e-92	1.2494	0.904	0.234	2.4697e-88	11	WSB1	GLI 2
NR4A2	1.6585e-92	0.8366	0.679	0.138	3.37804e-88	11	NR4A2	GLI 2
RAB32	3.55221e-92	0.832317	0.599	0.107	7.23514e-88	11	RAB32	GLI 2
CNKSR3	7.59948e-92	1.0074	0.503	0.079	1.54786e-87	11	CNKSR3	GLI 2
MT2A	7.13631e-91	0.823172	0.717	0.145	1.45352e-86	11	MT2A	GLI 2
TERF1	1.12437e-90	0.811891	0.636	0.13	2.29013e-86	11	TERF1	GLI 2
FAM107B	2.10222e-90	1.00106	0.77	0.177	4.28181e-86	11	FAM107B	GLI 2
QKI	2.45137e-90	1.38828	0.952	0.296	4.99296e-86	11	QKI	GLI 2
INSIG1	2.95184e-90	0.909905	0.567	0.1	6.01231e-86	11	INSIG1	GLI 2
ATF3	4.06679e-89	1.6888	0.872	0.241	8.28324e-85	11	ATF3	GLI 2
LDLR	4.80998e-89	1.18034	0.572	0.103	9.79697e-85	11	LDLR	GLI 2
UBL3	1.19343e-88	1.08524	0.727	0.172	2.43078e-84	11	UBL3	GLI 2
COMT	8.25255e-88	1.09668	0.845	0.23	1.68088e-83	11	COMT	GLI 2
JUND1	3.1965e-87	2.15746	0.989	0.497	6.51063e-83	11	JUND	GLI 2
ETS1	1.44252e-85	0.841512	0.668	0.141	2.93812e-81	11	ETS1	GLI 2
PPFIBP1	1.59094e-85	0.956424	0.738	0.176	3.24042e-81	11	PPFIBP1	GLI 2
PGRMC1	2.262e-85	1.04977	0.893	0.244	4.60725e-81	11	PGRMC1	GLI 2
MLF1	2.76312e-84	1.23545	0.631	0.133	5.62793e-80	11	MLF1	GLI 2
LAMA4	6.30167e-84	0.904209	0.797	0.198	1.28352e-79	11	LAMA4	GLI 2
FERMT2	4.92885e-83	0.806899	0.807	0.207	1.00391e-78	11	FERMT2	GLI 2
TSC22D2	7.39512e-82	1.08022	0.668	0.158	1.50624e-77	11	TSC22D2	GLI 2
SPTBN1	6.99992e-81	1.31986	0.936	0.287	1.42574e-76	11	SPTBN1	GLI 2
LMNA	1.45055e-80	1.64453	0.861	0.268	2.95448e-76	11	LMNA	GLI 2
NR2F11	1.79031e-79	1.35077	0.952	0.293	3.6465e-75	11	NR2F1	GLI 2
KLF13	2.20079e-79	0.863975	0.679	0.159	4.48258e-75	11	KLF13	GLI 2
ERF	3.58072e-79	0.877203	0.631	0.139	7.2932e-75	11	ERF	GLI 2
CDC42SE1	6.18384e-79	0.828695	0.668	0.157	1.25952e-74	11	CDC42SE1	GLI 2
MAML2	4.3315e-78	0.824414	0.663	0.153	8.8224e-74	11	MAML2	GLI 2
USP53	8.77564e-78	0.859822	0.583	0.12	1.78742e-73	11	USP53	GLI 2
LGALS3	1.80224e-75	0.848395	0.684	0.161	3.6708e-71	11	LGALS3	GLI 2
CUX1	1.52769e-74	0.885182	0.679	0.171	3.1116e-70	11	CUX1	GLI 2
EIF5	3.22518e-74	1.28262	0.898	0.29	6.56905e-70	11	EIF5	GLI 2
MALAT12	6.80185e-74	1.71403	0.995	0.52	1.3854e-69	11	MALAT1	GLI 2
NUDT4	1.0773e-73	1.20698	0.733	0.206	2.19425e-69	11	NUDT4	GLI 2
2002-06-01	4.64639e-73	1.78658	0.984	0.422	9.46377e-69	11	JUN	GLI 2
SERTAD12	1.70059e-72	1.26325	0.749	0.2	3.46377e-68	11	SERTAD1	GLI 2
DNAJB1	1.80212e-72	1.58702	0.856	0.261	3.67055e-68	11	DNAJB1	GLI 2
VMP1	1.94863e-72	0.840392	0.652	0.158	3.96896e-68	11	VMP1	GLI 2
PTEN	4.73905e-72	0.853263	0.807	0.237	9.65249e-68	11	PTEN	GLI 2
ALDH1A1	1.90156e-71	1.17504	0.604	0.129	3.8731e-67	11	ALDH1A1	GLI 2
ANXA1	6.5068e-71	0.8867	0.626	0.132	1.32531e-66	11	ANXA1	GLI 2
S100A6	1.29022e-69	1.13826	0.866	0.272	2.62792e-65	11	S100A6	GLI 2
TCEAL7	1.01505e-68	0.814975	0.545	0.114	2.06746e-64	11	TCEAL7	GLI 2
THUMPD3-AS11	1.35457e-68	1.02608	0.615	0.149	2.759e-64	11	THUMPD3-AS1	GLI 2
PNISR	5.28044e-68	0.805635	0.824	0.244	1.07552e-63	11	PNISR	GLI 2
CYR612	1.54902e-67	1.24463	0.717	0.184	3.15504e-63	11	CYR61	GLI 2
FAM133B	2.4841e-67	0.818441	0.749	0.207	5.05962e-63	11	FAM133B	GLI 2
SLC38A22	1.24476e-66	0.869745	0.85	0.247	2.53532e-62	11	SLC38A2	GLI 2
EPB41L2	1.73576e-66	0.82185	0.829	0.248	3.5354e-62	11	EPB41L2	GLI 2
VAMP2	1.77711e-66	0.818609	0.717	0.205	3.61963e-62	11	VAMP2	GLI 2
CNPY2	2.6446e-66	0.846536	0.749	0.217	5.38651e-62	11	CNPY2	GLI 2
FUS1	8.56864e-66	0.876677	0.893	0.27	1.74526e-61	11	FUS	GLI 2
KLF9	1.53445e-65	0.880018	0.631	0.157	3.12538e-61	11	KLF9	GLI 2
KMT2E	2.60633e-65	0.834051	0.807	0.246	5.30857e-61	11	KMT2E	GLI 2
ODC1	5.82191e-65	0.942143	0.668	0.18	1.18581e-60	11	ODC1	GLI 2
IRF12	7.56858e-65	1.34948	0.717	0.204	1.54157e-60	11	IRF1	GLI 2
SLC3A2	1.23758e-64	1.03544	0.781	0.233	2.52071e-60	11	SLC3A2	GLI 2
TUBA1A1	9.74816e-64	1.3235	0.979	0.479	1.98551e-59	11	TUBA1A	GLI 2
NFKBIA	1.92121e-63	1.10132	0.765	0.227	3.91311e-59	11	NFKBIA	GLI 2
AHNAK	1.01726e-62	0.837153	0.765	0.22	2.07195e-58	11	AHNAK	GLI 2
DDIT3	1.74034e-61	0.91139	0.684	0.193	3.54472e-57	11	DDIT3	GLI 2
ZFAND5	2.99955e-61	0.892393	0.872	0.29	6.10949e-57	11	ZFAND5	GLI 2
SBDS	6.31482e-61	0.834226	0.882	0.291	1.2862e-56	11	SBDS	GLI 2
S100A10	6.34979e-61	1.0841	0.936	0.332	1.29332e-56	11	S100A10	GLI 2
UBE2S	7.18833e-60	0.878021	0.807	0.246	1.46412e-55	11	UBE2S	GLI 2
TRA2B1	8.97179e-60	0.8104	0.829	0.255	1.82737e-55	11	TRA2B	GLI 2
SFPQ	1.38294e-59	0.946096	0.866	0.29	2.81676e-55	11	SFPQ	GLI 2
PIK3R1	1.50544e-59	0.840186	0.668	0.189	3.06627e-55	11	PIK3R1	GLI 2
KLF42	2.98043e-59	1.24761	0.69	0.204	6.07054e-55	11	KLF4	GLI 2
IFRD11	4.19879e-59	0.822124	0.695	0.2	8.5521e-55	11	IFRD1	GLI 2
EIF1B	9.63748e-59	0.935184	0.866	0.313	1.96296e-54	11	EIF1B	GLI 2
CCNL12	1.03676e-58	0.894633	0.813	0.246	2.11167e-54	11	CCNL1	GLI 2
HSPB1	1.73678e-58	1.23549	0.92	0.335	3.53748e-54	11	HSPB1	GLI 2
CHORDC1	2.10127e-55	0.903769	0.668	0.199	4.27987e-51	11	CHORDC1	GLI 2
H2AFZ1	2.3273e-55	0.948786	0.888	0.306	4.74025e-51	11	H2AFZ	GLI 2
HSPA52	2.96646e-55	1.02938	0.963	0.365	6.0421e-51	11	HSPA5	GLI 2
VAPA	7.77293e-55	0.836055	0.893	0.332	1.58319e-50	11	VAPA	GLI 2
SON	2.19458e-54	1.00041	0.936	0.366	4.46992e-50	11	SON	GLI 2
DDX3X	2.79896e-54	0.918001	0.872	0.311	5.70092e-50	11	DDX3X	GLI 2
CD811	2.76162e-53	1.02962	0.963	0.364	5.62488e-49	11	CD81	GLI 2
VIM	4.36865e-52	1.00512	1	0.861	8.89806e-48	11	VIM	GLI 2
CNN31	8.37118e-52	1.00036	0.984	0.416	1.70504e-47	11	CNN3	GLI 2
PEBP11	1.0605e-50	0.975463	0.979	0.43	2.16003e-46	11	PEBP1	GLI 2
SYNE1	2.14572e-50	0.818808	0.513	0.135	4.37039e-46	11	SYNE1	GLI 2
IER22	2.77075e-50	1.08601	0.834	0.289	5.64346e-46	11	IER2	GLI 2
NFE2L2	5.97241e-50	0.804786	0.775	0.269	1.21646e-45	11	NFE2L2	GLI 2
XIST1	1.68146e-49	0.894548	0.503	0.128	3.4248e-45	11	XIST	GLI 2
HSP90AA1	2.1038e-49	1.22067	0.995	0.624	4.28502e-45	11	HSP90AA1	GLI 2
ANXA21	5.87881e-49	1.12826	0.936	0.398	1.1974e-44	11	ANXA2	GLI 2
S100B3	1.96083e-48	0.972807	0.989	0.578	3.99382e-44	11	S100B	GLI 2
DBI	1.02171e-47	0.844766	0.914	0.367	2.08102e-43	11	DBI	GLI 2
SOX41	3.69962e-47	1.06445	0.957	0.4	7.53539e-43	11	SOX4	GLI 2
HSP90B1	3.19382e-46	1.01044	0.947	0.404	6.50517e-42	11	HSP90B1	GLI 2
DNAJA1	3.27754e-45	1.21486	0.936	0.443	6.67569e-41	11	DNAJA1	GLI 2
JUNB2	4.40582e-44	1.25826	0.893	0.361	8.97377e-40	11	JUNB	GLI 2
HSPH1	1.07991e-43	0.920482	0.733	0.258	2.19956e-39	11	HSPH1	GLI 2
DDX51	2.37962e-43	1.07591	0.973	0.458	4.84682e-39	11	DDX5	GLI 2
PNRC1	1.59948e-42	0.901111	0.957	0.434	3.25782e-38	11	PNRC1	GLI 2
MARCKS	5.45729e-42	1.00782	0.979	0.539	1.11154e-37	11	MARCKS	GLI 2
HSPE1	1.83783e-40	0.965762	0.888	0.366	3.74329e-36	11	HSPE1	GLI 2
FOS2	1.34272e-37	1.36671	0.93	0.443	2.73485e-33	11	FOS	GLI 2
H3F3B1	7.30485e-36	0.804716	0.979	0.676	1.48785e-31	11	H3F3B	GLI 2
HBM1	0	4.72163	0.94	0.048	0	12	HBM	RBC 2
AHSP1	0	4.62354	0.97	0.042	0	12	AHSP	RBC 2
ALAS21	0	3.41782	0.952	0.046	0	12	ALAS2	RBC 2
HEMGN	0	3.26264	0.886	0.036	0	12	HEMGN	RBC 2
GYPA	0	2.63603	0.735	0.009	0	12	GYPA	RBC 2
SLC4A1	0	2.62013	0.807	0.018	0	12	SLC4A1	RBC 2
MYL4	0	2.03886	0.759	0.028	0	12	MYL4	RBC 2
GYPB	0	2.00726	0.717	0.02	0	12	GYPB	RBC 2
EPB42	0	1.74773	0.747	0.009	0	12	EPB42	RBC 2
HBQ1	0	1.30628	0.693	0.03	0	12	HBQ1	RBC 2
HBZ1	1.68565e-288	3.21809	0.657	0.033	3.43332e-284	12	HBZ	RBC 2
TRIM58	9.03246e-286	1.1229	0.572	0.024	1.83973e-281	12	TRIM58	RBC 2
FECH	1.72338e-251	1.46626	0.705	0.049	3.51018e-247	12	FECH	RBC 2
SELENBP1	2.66587e-223	1.52108	0.837	0.085	5.42984e-219	12	SELENBP1	RBC 2
TESC	7.21018e-215	1.02913	0.572	0.036	1.46857e-210	12	TESC	RBC 2
SMIM1	1.23386e-210	1.17046	0.518	0.029	2.51312e-206	12	SMIM1	RBC 2
TENT5C	2.55571e-210	1.22588	0.705	0.061	5.20547e-206	12	TENT5C	RBC 2
HBG11	2.26147e-206	3.68128	0.994	0.154	4.60616e-202	12	HBG1	RBC 2
STRADB	9.43049e-199	1.12682	0.735	0.07	1.9208e-194	12	STRADB	RBC 2
EPB41	4.89421e-185	1.48043	0.795	0.093	9.96853e-181	12	EPB41	RBC 2
MPP1	7.80614e-182	1.31754	0.819	0.096	1.58995e-177	12	MPP1	RBC 2
LYL1	6.90867e-166	0.97416	0.59	0.051	1.40716e-161	12	LYL1	RBC 2
RBM38	2.60743e-165	1.46191	0.729	0.088	5.3108e-161	12	RBM38	RBC 2
SLC25A371	3.7175e-163	2.98657	0.982	0.201	7.5718e-159	12	SLC25A37	RBC 2
BCL2L1	1.86892e-160	0.892242	0.645	0.066	3.80662e-156	12	BCL2L1	RBC 2
SLC25A391	6.78755e-155	1.91428	0.873	0.15	1.38249e-150	12	SLC25A39	RBC 2
HBB1	1.34781e-152	3.77027	1	0.244	2.74521e-148	12	HBB	RBC 2
DCAF12	4.40847e-147	1.19386	0.711	0.092	8.97918e-143	12	DCAF12	RBC 2
SNCA1	8.86439e-146	2.47761	0.892	0.169	1.8055e-141	12	SNCA	RBC 2
BPGM	5.64247e-145	1.95612	0.777	0.122	1.14926e-140	12	BPGM	RBC 2
BLVRB1	7.69351e-138	2.68319	0.952	0.229	1.56701e-133	12	BLVRB	RBC 2
FAM210B1	2.50029e-121	1.32206	0.819	0.154	5.09259e-117	12	FAM210B	RBC 2
CCNDBP1	3.5996e-121	0.926268	0.669	0.098	7.33167e-117	12	CCNDBP1	RBC 2
HBA11	2.03245e-116	4.01765	0.994	0.435	4.1397e-112	12	HBA1	RBC 2
GYPC1	5.94412e-116	1.80067	0.922	0.209	1.2107e-111	12	GYPC	RBC 2
HAGH	1.29837e-111	1.09727	0.753	0.138	2.64453e-107	12	HAGH	RBC 2
CDKN2D	3.46839e-105	1.15136	0.681	0.117	7.06441e-101	12	CDKN2D	RBC 2
GLRX5	1.07584e-103	1.64797	0.898	0.234	2.19127e-99	12	GLRX5	RBC 2
HBG21	3.59841e-100	3.71203	1	0.554	7.32924e-96	12	HBG2	RBC 2
ADIPOR1	1.39207e-98	1.00407	0.777	0.165	2.83537e-94	12	ADIPOR1	RBC 2
HBA21	6.40647e-98	3.68764	0.994	0.607	1.30487e-93	12	HBA2	RBC 2
NCOA4	5.28315e-96	1.47018	0.819	0.191	1.07607e-91	12	NCOA4	RBC 2
FBXO7	1.40219e-88	1.02037	0.741	0.163	2.85598e-84	12	FBXO7	RBC 2
MKRN1	5.57717e-84	1.10405	0.765	0.181	1.13596e-79	12	MKRN1	RBC 2
BSG	1.2926e-64	1.31197	0.855	0.295	2.63276e-60	12	BSG	RBC 2
PIM1	9.50396e-64	1.03229	0.518	0.105	1.93577e-59	12	PIM1	RBC 2
RIOK3	4.02792e-59	0.821002	0.693	0.191	8.20407e-55	12	RIOK3	RBC 2
PRDX2	1.90139e-52	1.94441	0.922	0.386	3.87276e-48	12	PRDX2	RBC 2
CAT	1.99122e-46	1.01886	0.59	0.176	4.05571e-42	12	CAT	RBC 2
UBB	1.16512e-22	1.17073	0.928	0.623	2.37311e-18	12	UBB	RBC 2
EGFL7	1.73714e-68	2.61479	0.506	0.101	3.53821e-64	13	EGFL7	VE 1
TMSB4X1	3.26245e-65	1.94966	0.981	0.796	6.64496e-61	13	TMSB4X	VE 1
GNG11	2.12774e-51	2.68046	0.562	0.168	4.33377e-47	13	GNG11	VE 1
TMSB101	5.04032e-47	1.52146	0.963	0.781	1.02661e-42	13	TMSB10	VE 1
ACTB1	3.38555e-29	1.10847	0.906	0.729	6.8957e-25	13	ACTB	VE 1
CALM1	1.42728e-19	1.46051	0.669	0.482	2.90709e-15	13	CALM1	VE 1
MYL6	2.32942e-18	0.932278	0.838	0.703	4.74457e-14	13	MYL6	VE 1
FKBP1A	3.42992e-16	1.85068	0.512	0.321	6.98605e-12	13	FKBP1A	VE 1
B2M2	6.49233e-13	0.944222	0.681	0.505	1.32236e-08	13	B2M	VE 1
ID33	3.1743e-09	0.888926	0.675	0.5	6.46542e-05	13	ID3	VE 1
MYL12A	5.23469e-08	1.17863	0.525	0.437	0.0010662	13	MYL12A	VE 1
SNX3	6.23091e-08	1.22457	0.506	0.426	0.00126911	13	SNX3	VE 1
CFL1	2.64698e-07	0.889587	0.562	0.497	0.00539137	13	CFL1	VE 1
IFITM3	1.61668e-06	0.849789	0.562	0.468	0.0329286	13	IFITM3	VE 1
CXCL8	0	5.10448	0.844	0.029	0	14	CXCL8	PVM/M
CCL4	0	4.08475	0.706	0.013	0	14	CCL4	PVM/M
GPR183	0	3.91008	0.956	0.039	0	14	GPR183	PVM/M
CCL4L2	0	3.86545	0.656	0.008	0	14	CCL4L2	PVM/M
CCL3	0	3.78576	0.731	0.015	0	14	CCL3	PVM/M
CCL3L1	0	3.47934	0.656	0.011	0	14	CCL3L1	PVM/M
CD83	0	3.27447	0.887	0.059	0	14	CD83	PVM/M
CD14	0	3.16552	0.912	0.044	0	14	CD14	PVM/M
LYVE1	0	3.1086	0.825	0.026	0	14	LYVE1	PVM/M
MRC1	0	3.0893	0.9	0.03	0	14	MRC1	PVM/M
PLEK	0	3.01759	0.881	0.033	0	14	PLEK	PVM/M
IL1B	0	2.81206	0.575	0.007	0	14	IL1B	PVM/M
C1QA1	0	2.64954	0.9	0.058	0	14	C1QA	PVM/M
STAB1	0	2.63055	0.806	0.018	0	14	STAB1	PVM/M
CD163	0	2.59574	0.85	0.015	0	14	CD163	PVM/M
C1QC	0	2.57542	0.906	0.043	0	14	C1QC	PVM/M
F13A1	0	2.55858	0.831	0.036	0	14	F13A1	PVM/M
MS4A7	0	2.51568	0.863	0.032	0	14	MS4A7	PVM/M
FCGR2A	0	2.49784	0.881	0.039	0	14	FCGR2A	PVM/M
C5AR1	0	2.47636	0.831	0.03	0	14	C5AR1	PVM/M
CSF1R	0	2.46923	0.894	0.027	0	14	CSF1R	PVM/M
FOLR2	0	2.44706	0.85	0.037	0	14	FOLR2	PVM/M
CTSS	0	2.29237	0.863	0.048	0	14	CTSS	PVM/M
PRDM1	0	2.1513	0.756	0.019	0	14	PRDM1	PVM/M
MS4A6A	0	2.13849	0.787	0.025	0	14	MS4A6A	PVM/M
PTPRC	0	2.12533	0.838	0.03	0	14	PTPRC	PVM/M
PLAUR	0	2.12211	0.831	0.048	0	14	PLAUR	PVM/M
ICAM1	0	2.11136	0.8	0.04	0	14	ICAM1	PVM/M
MS4A4A	0	2.08008	0.819	0.025	0	14	MS4A4A	PVM/M
TNFRSF1B	0	1.98713	0.806	0.027	0	14	TNFRSF1B	PVM/M
MSR1	0	1.97795	0.762	0.016	0	14	MSR1	PVM/M
LILRB5	0	1.89117	0.7	0.008	0	14	LILRB5	PVM/M
CYBB	0	1.84829	0.719	0.028	0	14	CYBB	PVM/M
C1QB	0	1.8122	0.738	0.032	0	14	C1QB	PVM/M
LCP2	0	1.77659	0.694	0.013	0	14	LCP2	PVM/M
SAMSN1	0	1.75388	0.731	0.024	0	14	SAMSN1	PVM/M
ITGB2	0	1.68841	0.731	0.029	0	14	ITGB2	PVM/M
MPEG1	0	1.65258	0.675	0.01	0	14	MPEG1	PVM/M
TAGAP	0	1.63978	0.544	0.014	0	14	TAGAP	PVM/M
IL10RA	0	1.55589	0.688	0.01	0	14	IL10RA	PVM/M
C3AR1	0	1.53177	0.694	0.014	0	14	C3AR1	PVM/M
ADAP2	0	1.48417	0.644	0.013	0	14	ADAP2	PVM/M
LCP1	0	1.43906	0.7	0.032	0	14	LCP1	PVM/M
CSF2RA	0	1.41352	0.675	0.016	0	14	CSF2RA	PVM/M
SLCO2B1	0	1.40163	0.588	0.013	0	14	SLCO2B1	PVM/M
CLEC7A	0	1.39809	0.575	0.01	0	14	CLEC7A	PVM/M
NLRP3	0	1.38627	0.544	0.005	0	14	NLRP3	PVM/M
CD86	0	1.36012	0.637	0.009	0	14	CD86	PVM/M
TLR4	0	1.321	0.625	0.016	0	14	TLR4	PVM/M
LY96	0	1.31197	0.656	0.028	0	14	LY96	PVM/M
HAVCR2	0	1.29755	0.606	0.009	0	14	HAVCR2	PVM/M
SH2B3	0	1.27212	0.588	0.021	0	14	SH2B3	PVM/M
GNA15	0	1.26947	0.706	0.02	0	14	GNA15	PVM/M
EVI2A	0	1.25858	0.631	0.018	0	14	EVI2A	PVM/M
RBM47	0	1.2336	0.55	0.01	0	14	RBM47	PVM/M
NCF2	0	1.23347	0.656	0.027	0	14	NCF2	PVM/M
CD53	0	1.23184	0.694	0.023	0	14	CD53	PVM/M
TLR2	0	1.21014	0.575	0.009	0	14	TLR2	PVM/M
CD4	0	1.19391	0.656	0.024	0	14	CD4	PVM/M
CD28	0	1.18026	0.544	0.008	0	14	CD28	PVM/M
VSIG4	0	1.17448	0.525	0.009	0	14	VSIG4	PVM/M
THEMIS2	0	1.16458	0.644	0.021	0	14	THEMIS2	PVM/M
WAS	0	1.15138	0.662	0.022	0	14	WAS	PVM/M
GPR34	0	1.12227	0.588	0.013	0	14	GPR34	PVM/M
DOK2	0	1.09341	0.55	0.014	0	14	DOK2	PVM/M
HPGDS	0	1.08775	0.537	0.015	0	14	HPGDS	PVM/M
NCF4	0	1.04658	0.656	0.026	0	14	NCF4	PVM/M
NCKAP1L	0	1.03266	0.625	0.021	0	14	NCKAP1L	PVM/M
RNASE6	0	1.00993	0.537	0.014	0	14	RNASE6	PVM/M
TBXAS1	0	0.968748	0.55	0.015	0	14	TBXAS1	PVM/M
LY86	0	0.946459	0.525	0.014	0	14	LY86	PVM/M
SYK	0	0.941375	0.569	0.016	0	14	SYK	PVM/M
CD300A	0	0.880719	0.525	0.015	0	14	CD300A	PVM/M
CYTH4	0	0.854646	0.506	0.01	0	14	CYTH4	PVM/M
TFEC	0	0.831363	0.512	0.012	0	14	TFEC	PVM/M
MAN1A1	8.28702e-307	2.49259	0.875	0.064	1.6879e-302	14	MAN1A1	PVM/M
CD93	4.10172e-305	1.53542	0.631	0.026	8.35438e-301	14	CD93	PVM/M
CASP1	2.07827e-302	1.07165	0.675	0.031	4.23301e-298	14	CASP1	PVM/M
CXCR4	8.07474e-294	1.87923	0.762	0.044	1.64466e-289	14	CXCR4	PVM/M
FMNL1	8.77795e-290	0.812342	0.531	0.018	1.78789e-285	14	FMNL1	PVM/M
RUNX1	4.63569e-285	2.06637	0.738	0.045	9.44197e-281	14	RUNX1	PVM/M
NCF1	1.5876e-284	1.29277	0.569	0.022	3.23362e-280	14	NCF1	PVM/M
CXCL16	2.10703e-283	1.95522	0.806	0.055	4.2916e-279	14	CXCL16	PVM/M
FGL2	3.53703e-282	3.01828	0.838	0.062	7.20421e-278	14	FGL2	PVM/M
PHACTR1	6.3078e-282	2.15347	0.731	0.046	1.28477e-277	14	PHACTR1	PVM/M
DOCK2	2.19503e-280	0.996248	0.556	0.021	4.47084e-276	14	DOCK2	PVM/M
ABCG1	4.27313e-280	1.32378	0.631	0.031	8.7035e-276	14	ABCG1	PVM/M
PLAU	3.71166e-278	1.7556	0.5	0.017	7.5599e-274	14	PLAU	PVM/M
LAPTM5	7.00998e-277	2.11465	0.925	0.072	1.42779e-272	14	LAPTM5	PVM/M
PTPRE	1.68481e-275	2.32604	0.812	0.06	3.43163e-271	14	PTPRE	PVM/M
NAIP	3.63159e-270	1.15982	0.631	0.033	7.39681e-266	14	NAIP	PVM/M
TNFAIP2	1.7753e-269	1.45942	0.588	0.028	3.61592e-265	14	TNFAIP2	PVM/M
HCST	4.32471e-264	1.47302	0.644	0.033	8.80857e-260	14	HCST	PVM/M
CD68	6.55193e-259	1.94862	0.869	0.067	1.3345e-254	14	CD68	PVM/M
CD36	2.47179e-257	1.94586	0.631	0.034	5.03454e-253	14	CD36	PVM/M
HMOX1	2.63857e-255	2.41557	0.713	0.046	5.37423e-251	14	HMOX1	PVM/M
ZNF267	1.15939e-249	1.66644	0.719	0.051	2.36145e-245	14	ZNF267	PVM/M
LYN	4.70906e-249	1.38751	0.681	0.044	9.59142e-245	14	LYN	PVM/M
GNA13	5.69463e-249	1.81282	0.812	0.068	1.15988e-244	14	GNA13	PVM/M
VSIR	3.1501e-248	0.925532	0.562	0.027	6.41612e-244	14	VSIR	PVM/M
ACSL1	1.17664e-247	1.6	0.669	0.042	2.39658e-243	14	ACSL1	PVM/M
FCER1G	9.94904e-245	1.89213	0.825	0.063	2.02642e-240	14	FCER1G	PVM/M
NFKBID	8.38668e-243	1.25699	0.569	0.03	1.7082e-238	14	NFKBID	PVM/M
GLIPR1	5.31066e-240	1.46623	0.75	0.056	1.08168e-235	14	GLIPR1	PVM/M
TYROBP1	1.49929e-234	2.37347	0.95	0.093	3.05376e-230	14	TYROBP	PVM/M
DOCK4	3.31713e-232	1.04479	0.525	0.025	6.75633e-228	14	DOCK4	PVM/M
FAM49A	2.3511e-228	0.977444	0.531	0.026	4.78872e-224	14	FAM49A	PVM/M
SPI1	1.70759e-223	0.96939	0.631	0.038	3.47801e-219	14	SPI1	PVM/M
B3GNT5	3.12416e-220	1.56555	0.631	0.044	6.36329e-216	14	B3GNT5	PVM/M
ARRB2	4.00656e-219	1.56625	0.75	0.063	8.16056e-215	14	ARRB2	PVM/M
TBC1D9	4.77905e-218	1.30183	0.625	0.042	9.73397e-214	14	TBC1D9	PVM/M
TYMP	5.00042e-216	1.46004	0.694	0.052	1.01849e-211	14	TYMP	PVM/M
IL6R	2.68295e-214	1.01683	0.544	0.031	5.46464e-210	14	IL6R	PVM/M
USP36	6.06322e-208	1.69098	0.781	0.077	1.23496e-203	14	USP36	PVM/M
CD74	1.39265e-204	2.46067	0.744	0.066	2.83656e-200	14	CD74	PVM/M
AP1B1	6.39662e-204	1.29417	0.719	0.062	1.30286e-199	14	AP1B1	PVM/M
RNASET2	8.20152e-204	1.95518	0.844	0.094	1.67049e-199	14	RNASET2	PVM/M
C9orf72	5.62954e-203	1.04567	0.544	0.034	1.14662e-198	14	C9orf72	PVM/M
RNASE11	5.37183e-201	2.92488	0.944	0.122	1.09413e-196	14	RNASE1	PVM/M
NPL	9.48579e-199	0.967071	0.569	0.037	1.93207e-194	14	NPL	PVM/M
TNFAIP3	2.68833e-198	2.30122	0.65	0.054	5.4756e-194	14	TNFAIP3	PVM/M
MYO5A	2.08105e-196	1.11887	0.506	0.029	4.23869e-192	14	MYO5A	PVM/M
SOD2	5.74165e-196	2.79834	0.95	0.142	1.16946e-191	14	SOD2	PVM/M
CD37	3.13016e-195	0.827134	0.569	0.037	6.37551e-191	14	CD37	PVM/M
CPVL	2.56558e-193	1.43245	0.625	0.049	5.22558e-189	14	CPVL	PVM/M
ALOX5AP	5.90145e-188	0.938927	0.506	0.029	1.20201e-183	14	ALOX5AP	PVM/M
NFKBIE	2.39457e-187	1.02867	0.606	0.048	4.87726e-183	14	NFKBIE	PVM/M
IRF8	1.06915e-185	1.1692	0.55	0.038	2.17765e-181	14	IRF8	PVM/M
A2M	3.96857e-184	1.54091	0.812	0.084	8.08319e-180	14	A2M	PVM/M
ARHGAP18	7.56278e-182	1.5896	0.775	0.083	1.54039e-177	14	ARHGAP18	PVM/M
MAP3K8	1.68501e-180	1.20423	0.637	0.057	3.43203e-176	14	MAP3K8	PVM/M
ITPR2	9.68887e-178	1.27372	0.694	0.068	1.97343e-173	14	ITPR2	PVM/M
RNF144B	1.51016e-176	1.01779	0.519	0.036	3.0759e-172	14	RNF144B	PVM/M
LGMN	2.30508e-176	3.05087	0.919	0.149	4.69498e-172	14	LGMN	PVM/M
PMAIP1	1.4224e-175	1.96734	0.606	0.052	2.89714e-171	14	PMAIP1	PVM/M
MFSD1	1.39094e-174	1.44328	0.756	0.088	2.83306e-170	14	MFSD1	PVM/M
FNIP2	2.88577e-172	1.4251	0.562	0.046	5.87774e-168	14	FNIP2	PVM/M
PYGL	3.26708e-172	1.32235	0.725	0.078	6.65439e-168	14	PYGL	PVM/M
AIF11	2.14418e-171	1.66458	0.906	0.113	4.36726e-167	14	AIF1	PVM/M
OTUD1	2.52672e-171	1.88267	0.719	0.082	5.14643e-167	14	OTUD1	PVM/M
RAB20	1.66987e-168	0.950781	0.569	0.045	3.4012e-164	14	RAB20	PVM/M
GAS6	4.38513e-167	1.29154	0.588	0.051	8.93164e-163	14	GAS6	PVM/M
VAMP8	8.38754e-167	0.854321	0.688	0.065	1.70837e-162	14	VAMP8	PVM/M
TGFB1	2.55938e-166	1.1026	0.7	0.071	5.21295e-162	14	TGFB1	PVM/M
BID	7.82025e-166	0.958679	0.588	0.049	1.59283e-161	14	BID	PVM/M
SRGN1	5.08638e-165	3.15487	0.919	0.156	1.03599e-160	14	SRGN	PVM/M
RNF149	6.12983e-165	1.33801	0.675	0.072	1.24852e-160	14	RNF149	PVM/M
RILPL2	4.01399e-162	1.79846	0.75	0.092	8.17569e-158	14	RILPL2	PVM/M
RELT	1.81516e-161	0.929799	0.512	0.039	3.69713e-157	14	RELT	PVM/M
TRIB1	5.01097e-161	1.55795	0.656	0.07	1.02063e-156	14	TRIB1	PVM/M
CREG1	3.68701e-160	1.97124	0.887	0.142	7.5097e-156	14	CREG1	PVM/M
SGK1	9.85831e-158	2.38254	0.856	0.134	2.00794e-153	14	SGK1	PVM/M
ARID3A	1.93885e-156	0.83342	0.537	0.045	3.94904e-152	14	ARID3A	PVM/M
SMAP2	1.23895e-155	1.23011	0.713	0.082	2.52349e-151	14	SMAP2	PVM/M
CLEC2B	4.27726e-155	1.45609	0.613	0.058	8.71193e-151	14	CLEC2B	PVM/M
ABCA1	7.93336e-155	2.19734	0.787	0.116	1.61587e-150	14	ABCA1	PVM/M
RASGEF1B	1.26549e-154	2.03915	0.775	0.109	2.57755e-150	14	RASGEF1B	PVM/M
IFI16	2.15644e-154	1.39731	0.775	0.093	4.39224e-150	14	IFI16	PVM/M
ELF1	9.82883e-154	2.21961	0.863	0.143	2.00194e-149	14	ELF1	PVM/M
TPP1	1.04625e-152	1.13934	0.637	0.069	2.13101e-148	14	TPP1	PVM/M
EPB41L3	3.39985e-150	1.3628	0.7	0.083	6.92481e-146	14	EPB41L3	PVM/M
BST2	7.64645e-150	1.0714	0.7	0.08	1.55743e-145	14	BST2	PVM/M
PLSCR1	1.16212e-147	1.39357	0.762	0.103	2.36701e-143	14	PLSCR1	PVM/M
ETS2	1.55348e-147	2.00521	0.856	0.137	3.16412e-143	14	ETS2	PVM/M
SLC9A9	9.85032e-146	0.864735	0.531	0.048	2.00631e-141	14	SLC9A9	PVM/M
CYTH1	1.76778e-145	1.23172	0.613	0.066	3.60062e-141	14	CYTH1	PVM/M
PLIN2	9.91302e-145	2.94512	0.938	0.19	2.01908e-140	14	PLIN2	PVM/M
TNFAIP8	5.41528e-144	1.09855	0.537	0.049	1.10298e-139	14	TNFAIP8	PVM/M
TNFRSF14	1.59137e-142	0.874743	0.519	0.045	3.24131e-138	14	TNFRSF14	PVM/M
BCAT1	2.80794e-141	0.852923	0.575	0.057	5.71921e-137	14	BCAT1	PVM/M
REL	1.90957e-140	2.48908	0.869	0.17	3.88942e-136	14	REL	PVM/M
IER5	8.73709e-137	2.51209	0.794	0.135	1.77957e-132	14	IER5	PVM/M
PI4K2A	1.12814e-136	0.987151	0.575	0.062	2.29779e-132	14	PI4K2A	PVM/M
HLA-DRA	5.36952e-136	2.5091	0.512	0.045	1.09366e-131	14	HLA-DRA	PVM/M
FAM13A	8.18902e-136	1.52043	0.675	0.089	1.66794e-131	14	FAM13A	PVM/M
MYO9B	8.25823e-135	1.12917	0.613	0.071	1.68204e-130	14	MYO9B	PVM/M
ADAM9	1.56093e-134	1.0763	0.644	0.079	3.17931e-130	14	ADAM9	PVM/M
HLA-C	1.74879e-134	1.2467	0.756	0.105	3.56194e-130	14	HLA-C	PVM/M
EGFL71	1.11196e-133	1.38063	0.725	0.095	2.26483e-129	14	EGFL7	PVM/M
PDE4B	1.89998e-133	1.23506	0.606	0.068	3.86988e-129	14	PDE4B	PVM/M
MCOLN1	7.25019e-133	0.98989	0.575	0.064	1.47672e-128	14	MCOLN1	PVM/M
NFKB1	2.02924e-132	1.56911	0.644	0.082	4.13315e-128	14	NFKB1	PVM/M
TTYH3	2.07945e-132	1.08986	0.669	0.089	4.23543e-128	14	TTYH3	PVM/M
EMILIN2	5.75378e-132	0.921277	0.581	0.063	1.17193e-127	14	EMILIN2	PVM/M
HBEGF	1.4229e-131	1.71842	0.681	0.093	2.89817e-127	14	HBEGF	PVM/M
MTSS1	2.37414e-131	1.14336	0.6	0.07	4.83565e-127	14	MTSS1	PVM/M
DEDD2	3.24631e-130	0.981135	0.644	0.083	6.61209e-126	14	DEDD2	PVM/M
CREM	3.49793e-130	1.93723	0.869	0.158	7.12458e-126	14	CREM	PVM/M
NABP1	3.40062e-129	1.22342	0.581	0.067	6.92637e-125	14	NABP1	PVM/M
PELI1	3.41454e-129	1.58555	0.706	0.106	6.95473e-125	14	PELI1	PVM/M
GATM1	5.57344e-129	0.973431	0.7	0.086	1.1352e-124	14	GATM	PVM/M
NEAT1	6.90908e-129	3.59629	0.931	0.247	1.40724e-124	14	NEAT1	PVM/M
MGAT1	3.59424e-128	1.5477	0.781	0.136	7.32075e-124	14	MGAT1	PVM/M
CTSB	4.35134e-128	2.3914	0.906	0.202	8.86281e-124	14	CTSB	PVM/M
HLA-B	2.20843e-126	2.23604	0.906	0.19	4.49813e-122	14	HLA-B	PVM/M
OGFRL1	6.85311e-126	1.40003	0.731	0.111	1.39584e-121	14	OGFRL1	PVM/M
PDE4DIP	1.2532e-125	1.20543	0.637	0.083	2.55252e-121	14	PDE4DIP	PVM/M
GMFG	4.734e-125	0.842279	0.613	0.068	9.64222e-121	14	GMFG	PVM/M
BAZ1A	1.42255e-123	1.49113	0.706	0.108	2.89746e-119	14	BAZ1A	PVM/M
SLC16A3	2.3017e-122	1.14723	0.688	0.096	4.68809e-118	14	SLC16A3	PVM/M
HSPH11	4.12106e-122	3.11576	0.963	0.254	8.39377e-118	14	HSPH1	PVM/M
CTSL	6.86943e-122	2.40231	0.856	0.181	1.39917e-117	14	CTSL	PVM/M
ELL	1.07167e-121	0.801807	0.5	0.051	2.18278e-117	14	ELL	PVM/M
DUSP2	1.37016e-120	1.43348	0.531	0.057	2.79075e-116	14	DUSP2	PVM/M
MAP2K3	2.82071e-120	1.34115	0.725	0.12	5.74522e-116	14	MAP2K3	PVM/M
PLXND1	4.62856e-120	1.34566	0.644	0.089	9.42745e-116	14	PLXND1	PVM/M
CFLAR	5.78115e-119	1.58659	0.794	0.146	1.1775e-114	14	CFLAR	PVM/M
RGS10	1.92945e-118	1.10753	0.781	0.126	3.9299e-114	14	RGS10	PVM/M
SLC7A8	2.44874e-118	1.01783	0.556	0.066	4.98759e-114	14	SLC7A8	PVM/M
KDM6B	6.72087e-118	1.70462	0.725	0.123	1.36891e-113	14	KDM6B	PVM/M
RAP2B1	5.1187e-117	1.09938	0.644	0.09	1.04258e-112	14	RAP2B	PVM/M
WIPF1	8.80863e-117	1.01458	0.713	0.109	1.79414e-112	14	WIPF1	PVM/M
HSPA1B2	1.57015e-116	3.37417	0.95	0.264	3.19809e-112	14	HSPA1B	PVM/M
PNP	8.65663e-116	1.21026	0.594	0.077	1.76318e-111	14	PNP	PVM/M
PLTP	1.15467e-115	1.63676	0.769	0.135	2.35183e-111	14	PLTP	PVM/M
ANXA11	2.2879e-115	2.44455	0.756	0.131	4.65999e-111	14	ANXA1	PVM/M
ATP13A3	2.92406e-115	1.15271	0.581	0.077	5.95573e-111	14	ATP13A3	PVM/M
ANKH	1.39031e-113	1.26442	0.631	0.09	2.83179e-109	14	ANKH	PVM/M
NR4A21	1.45557e-113	2.55166	0.738	0.139	2.96471e-109	14	NR4A2	PVM/M
RIPK2	1.72444e-112	0.978157	0.569	0.075	3.51233e-108	14	RIPK2	PVM/M
CREBRF	3.31987e-112	1.46587	0.8	0.157	6.76192e-108	14	CREBRF	PVM/M
TGFBI	3.38034e-112	1.6399	0.806	0.147	6.88508e-108	14	TGFBI	PVM/M
SERPINB9	6.20889e-112	0.904672	0.5	0.056	1.26463e-107	14	SERPINB9	PVM/M
HSPA1A1	6.82937e-112	3.72113	0.981	0.323	1.39101e-107	14	HSPA1A	PVM/M
IQGAP1	3.07997e-111	1.42764	0.756	0.139	6.27328e-107	14	IQGAP1	PVM/M
ARL4C	5.63268e-111	1.31987	0.519	0.058	1.14726e-106	14	ARL4C	PVM/M
CTSZ	1.044e-110	1.50128	0.775	0.151	2.12641e-106	14	CTSZ	PVM/M
NINJ1	1.53966e-110	1.41425	0.756	0.136	3.13599e-106	14	NINJ1	PVM/M
LPAR6	1.58046e-110	1.33961	0.756	0.13	3.21908e-106	14	LPAR6	PVM/M
ATP6V1B2	3.37322e-110	1.16334	0.669	0.106	6.87057e-106	14	ATP6V1B2	PVM/M
EZR	1.61934e-109	1.69404	0.819	0.164	3.29828e-105	14	EZR	PVM/M
PFKFB3	1.95276e-109	1.05338	0.581	0.078	3.97739e-105	14	PFKFB3	PVM/M
NAMPT	3.10791e-109	1.94856	0.875	0.202	6.33019e-105	14	NAMPT	PVM/M
B4GALT1	6.8401e-109	1.33642	0.719	0.124	1.39319e-104	14	B4GALT1	PVM/M
PPIF	2.99769e-108	0.92114	0.556	0.073	6.1057e-104	14	PPIF	PVM/M
DUSP6	3.45438e-108	1.5596	0.531	0.066	7.03589e-104	14	DUSP6	PVM/M
MCL1	4.91506e-108	2.07637	0.925	0.246	1.0011e-103	14	MCL1	PVM/M
ASAH1	2.58333e-107	1.73475	0.831	0.182	5.26173e-103	14	ASAH1	PVM/M
CD55	2.05328e-106	1.07572	0.631	0.092	4.18212e-102	14	CD55	PVM/M
RAPH1	3.4883e-106	0.938644	0.5	0.059	7.10498e-102	14	RAPH1	PVM/M
IQGAP2	4.08445e-106	1.45213	0.775	0.149	8.31922e-102	14	IQGAP2	PVM/M
RAB11FIP1	6.94959e-106	1.26626	0.606	0.087	1.41549e-101	14	RAB11FIP1	PVM/M
MAFB	7.18779e-106	1.8484	0.756	0.141	1.46401e-101	14	MAFB	PVM/M
ITSN2	1.14109e-104	0.900119	0.562	0.076	2.32418e-100	14	ITSN2	PVM/M
LIPA	1.2754e-103	0.924393	0.5	0.06	2.59773e-99	14	LIPA	PVM/M
DPP7	3.36949e-102	0.892973	0.65	0.104	6.86298e-98	14	DPP7	PVM/M
MALT1	3.76042e-102	0.895488	0.531	0.07	7.65923e-98	14	MALT1	PVM/M
AFF1	7.13669e-102	0.84513	0.581	0.084	1.4536e-97	14	AFF1	PVM/M
FAM49B	7.34545e-102	0.940172	0.7	0.121	1.49612e-97	14	FAM49B	PVM/M
WDR26	1.50585e-101	1.1396	0.681	0.121	3.06712e-97	14	WDR26	PVM/M
BAG3	1.86862e-101	2.36812	0.681	0.131	3.80601e-97	14	BAG3	PVM/M
STX7	3.16075e-101	1.06021	0.731	0.136	6.43781e-97	14	STX7	PVM/M
IER31	5.10559e-101	2.54038	0.825	0.184	1.03991e-96	14	IER3	PVM/M
PPP1R15B	5.21238e-101	1.53652	0.688	0.127	1.06166e-96	14	PPP1R15B	PVM/M
AKAP13	6.85359e-101	1.44334	0.819	0.18	1.39594e-96	14	AKAP13	PVM/M
ZFAND2A	3.24342e-100	2.10588	0.637	0.107	6.60619e-96	14	ZFAND2A	PVM/M
HLA-A	4.439e-100	1.51378	0.856	0.193	9.04136e-96	14	HLA-A	PVM/M
MYLIP	2.91311e-99	1.46711	0.7	0.131	5.93343e-95	14	MYLIP	PVM/M
CPEB4	5.29393e-99	1.45996	0.738	0.148	1.07827e-94	14	CPEB4	PVM/M
SESN1	1.24146e-98	0.809423	0.519	0.068	2.52861e-94	14	SESN1	PVM/M
HECA	1.54977e-98	0.934116	0.588	0.089	3.15656e-94	14	HECA	PVM/M
GRN	1.71461e-98	1.44953	0.819	0.185	3.49232e-94	14	GRN	PVM/M
CTSC	2.86639e-98	1.61439	0.844	0.186	5.83827e-94	14	CTSC	PVM/M
HEXB	1.60943e-97	0.985313	0.606	0.095	3.27808e-93	14	HEXB	PVM/M
IPMK	2.12745e-97	0.994092	0.506	0.066	4.33319e-93	14	IPMK	PVM/M
GRB2	4.72787e-97	1.35599	0.831	0.19	9.62973e-93	14	GRB2	PVM/M
PSAP	3.6671e-95	2.07833	0.956	0.31	7.46914e-91	14	PSAP	PVM/M
MPP11	4.33796e-95	0.939514	0.637	0.102	8.83556e-91	14	MPP1	PVM/M
TFRC	8.33977e-95	1.88254	0.644	0.115	1.69864e-90	14	TFRC	PVM/M
CHD2	1.21448e-94	1.22496	0.744	0.153	2.47365e-90	14	CHD2	PVM/M
KLF61	1.5636e-94	2.66626	0.9	0.261	3.18474e-90	14	KLF6	PVM/M
CDKN1A	1.76611e-94	1.30162	0.688	0.127	3.59721e-90	14	CDKN1A	PVM/M
AHR	4.24393e-94	0.937548	0.544	0.079	8.64403e-90	14	AHR	PVM/M
CLN8	9.73389e-94	1.00499	0.588	0.095	1.9826e-89	14	CLN8	PVM/M
CNPY3	2.11458e-93	1.04079	0.644	0.113	4.30698e-89	14	CNPY3	PVM/M
TUBA1C	1.43197e-92	1.1532	0.713	0.139	2.91664e-88	14	TUBA1C	PVM/M
MXD1	2.9162e-92	1.29218	0.644	0.118	5.93972e-88	14	MXD1	PVM/M
NFKBIA1	3.49646e-92	2.65816	0.85	0.227	7.12158e-88	14	NFKBIA	PVM/M
TUT7	5.01309e-92	1.02561	0.588	0.095	1.02107e-87	14	TUT7	PVM/M
DNAJB11	5.56738e-92	2.80437	0.9	0.262	1.13396e-87	14	DNAJB1	PVM/M
ATP6V0A1	8.42008e-92	1.00178	0.575	0.092	1.715e-87	14	ATP6V0A1	PVM/M
RGS2	8.42144e-92	1.74648	0.637	0.113	1.71528e-87	14	RGS2	PVM/M
NPC2	1.54137e-91	1.62309	0.944	0.275	3.13946e-87	14	NPC2	PVM/M
HEXA	1.96899e-91	1.04633	0.675	0.131	4.01044e-87	14	HEXA	PVM/M
CEBPB	2.87353e-91	1.98877	0.856	0.226	5.8528e-87	14	CEBPB	PVM/M
VEGFA	3.52396e-91	1.51852	0.756	0.16	7.17759e-87	14	VEGFA	PVM/M
ANKRD12	5.46966e-91	1.34144	0.85	0.206	1.11406e-86	14	ANKRD12	PVM/M
OSBPL11	9.12197e-91	0.801902	0.506	0.071	1.85796e-86	14	OSBPL11	PVM/M
PLEKHO1	1.42947e-90	0.847149	0.675	0.123	2.91154e-86	14	PLEKHO1	PVM/M
FOSL2	1.80526e-90	1.1159	0.706	0.139	3.67696e-86	14	FOSL2	PVM/M
PPP1R15A1	1.93415e-90	2.21166	0.931	0.275	3.93947e-86	14	PPP1R15A	PVM/M
LRRFIP1	1.74882e-89	1.10991	0.744	0.153	3.56199e-85	14	LRRFIP1	PVM/M
MAT2A	3.27454e-89	1.34104	0.675	0.133	6.66959e-85	14	MAT2A	PVM/M
JMJD1C1	3.31818e-89	1.8532	0.894	0.246	6.75847e-85	14	JMJD1C	PVM/M
ARID5A	1.79986e-87	1.00045	0.569	0.092	3.66596e-83	14	ARID5A	PVM/M
PLEKHB2	4.91622e-86	0.838136	0.625	0.114	1.00134e-81	14	PLEKHB2	PVM/M
ETF1	8.09797e-86	1.17733	0.744	0.17	1.64939e-81	14	ETF1	PVM/M
NEU1	1.07831e-85	1.14105	0.65	0.127	2.1963e-81	14	NEU1	PVM/M
XBP1	1.20896e-85	1.41265	0.831	0.208	2.46241e-81	14	XBP1	PVM/M
IRS2	1.71608e-85	1.26774	0.688	0.142	3.49531e-81	14	IRS2	PVM/M
SELENOP1	2.15073e-85	2.78133	0.956	0.401	4.38062e-81	14	SELENOP	PVM/M
TENT5A	1.197e-84	1.2855	0.631	0.117	2.43805e-80	14	TENT5A	PVM/M
RNF130	1.42941e-84	1.01132	0.75	0.168	2.91141e-80	14	RNF130	PVM/M
TACC1	1.75942e-84	1.12042	0.688	0.144	3.58358e-80	14	TACC1	PVM/M
RB1	2.56926e-84	0.859976	0.637	0.118	5.23307e-80	14	RB1	PVM/M
CHD1	2.99117e-84	1.39514	0.781	0.186	6.09242e-80	14	CHD1	PVM/M
ELL2	4.31783e-84	1.12996	0.594	0.107	8.79455e-80	14	ELL2	PVM/M
ARL8B	4.32923e-84	1.07671	0.619	0.118	8.81777e-80	14	ARL8B	PVM/M
METRNL	1.36911e-83	1.09146	0.8	0.187	2.7886e-79	14	METRNL	PVM/M
C16orf72	1.6296e-83	0.989895	0.681	0.143	3.31917e-79	14	C16orf72	PVM/M
FCGRT	2.31658e-83	1.92906	0.938	0.322	4.71841e-79	14	FCGRT	PVM/M
DRAM2	2.55644e-83	0.821307	0.544	0.088	5.20695e-79	14	DRAM2	PVM/M
HIF1A	3.78838e-83	1.69924	0.919	0.271	7.71616e-79	14	HIF1A	PVM/M
RAB8B	2.2245e-82	1.01179	0.669	0.136	4.53085e-78	14	RAB8B	PVM/M
ATF6	2.40334e-82	0.857506	0.562	0.095	4.89512e-78	14	ATF6	PVM/M
CSRNP1	6.67227e-82	1.27045	0.656	0.136	1.35901e-77	14	CSRNP1	PVM/M
NRIP1	7.27572e-82	1.05214	0.631	0.123	1.48192e-77	14	NRIP1	PVM/M
PER1	3.20753e-81	0.936923	0.644	0.128	6.53309e-77	14	PER1	PVM/M
DNAJB6	1.30821e-80	1.64053	0.912	0.291	2.66456e-76	14	DNAJB6	PVM/M
NRP21	1.40377e-80	1.24455	0.787	0.175	2.8592e-76	14	NRP2	PVM/M
ZEB21	4.37071e-80	1.34809	0.85	0.215	8.90225e-76	14	ZEB2	PVM/M
HSP90AA11	5.33592e-80	2.35046	1	0.625	1.08682e-75	14	HSP90AA1	PVM/M
YTHDF3	5.44779e-80	0.987468	0.569	0.102	1.10961e-75	14	YTHDF3	PVM/M
FTL1	4.93097e-79	2.08116	1	0.899	1.00434e-74	14	FTL	PVM/M
WSB13	1.41183e-78	1.62831	0.85	0.239	2.87562e-74	14	WSB1	PVM/M
NR4A11	3.17535e-78	1.34137	0.725	0.163	6.46756e-74	14	NR4A1	PVM/M
INSIG11	7.29903e-78	1.13664	0.569	0.102	1.48667e-73	14	INSIG1	PVM/M
CCDC88A	2.01343e-77	1.21049	0.744	0.179	4.10095e-73	14	CCDC88A	PVM/M
ATP2B1	3.27572e-77	1.15882	0.731	0.169	6.67198e-73	14	ATP2B1	PVM/M
TMED5	2.16432e-76	0.841778	0.6	0.118	4.4083e-72	14	TMED5	PVM/M
RANBP2	2.64496e-76	0.911355	0.613	0.123	5.38726e-72	14	RANBP2	PVM/M
ZSWIM6	2.75511e-76	1.00947	0.619	0.125	5.61162e-72	14	ZSWIM6	PVM/M
PIM3	3.73235e-76	0.837539	0.637	0.127	7.60206e-72	14	PIM3	PVM/M
TAOK3	3.79266e-76	0.928956	0.713	0.162	7.7249e-72	14	TAOK3	PVM/M
BACH1	1.15839e-75	0.857148	0.606	0.119	2.35941e-71	14	BACH1	PVM/M
SAT11	1.36003e-75	2.03045	0.994	0.529	2.7701e-71	14	SAT1	PVM/M
CYBA	1.53094e-75	1.20173	0.881	0.252	3.11822e-71	14	CYBA	PVM/M
ATP1B3	1.82976e-75	1.38154	0.769	0.196	3.72686e-71	14	ATP1B3	PVM/M
CTSD	4.26809e-75	1.57566	0.875	0.271	8.69325e-71	14	CTSD	PVM/M
CITED2	7.22114e-75	1.61557	0.713	0.17	1.4708e-70	14	CITED2	PVM/M
STX4	1.10632e-74	0.866935	0.544	0.098	2.25335e-70	14	STX4	PVM/M
CDV3	1.99809e-74	1.14473	0.825	0.228	4.06972e-70	14	CDV3	PVM/M
DNTTIP2	2.31919e-74	0.987202	0.637	0.135	4.72373e-70	14	DNTTIP2	PVM/M
SLC3A21	2.70171e-74	1.33027	0.85	0.233	5.50284e-70	14	SLC3A2	PVM/M
FRMD4B	8.03752e-74	0.893921	0.606	0.117	1.63708e-69	14	FRMD4B	PVM/M
MYADM1	1.86492e-73	1.34584	0.681	0.155	3.79848e-69	14	MYADM	PVM/M
AFF4	4.16379e-73	1.24399	0.781	0.205	8.48081e-69	14	AFF4	PVM/M
AP2A2	4.61444e-73	0.928524	0.65	0.143	9.39869e-69	14	AP2A2	PVM/M
CMTM6	6.29066e-73	1.05022	0.694	0.168	1.28128e-68	14	CMTM6	PVM/M
HLA-E	8.09782e-73	1.24605	0.869	0.243	1.64936e-68	14	HLA-E	PVM/M
NRP1	6.08939e-72	1.0068	0.662	0.14	1.24029e-67	14	NRP1	PVM/M
ATP6V0B	1.07999e-71	0.999108	0.838	0.24	2.19972e-67	14	ATP6V0B	PVM/M
CHORDC11	3.06672e-71	1.43864	0.75	0.199	6.24629e-67	14	CHORDC1	PVM/M
MAFG	3.6091e-71	0.834115	0.613	0.131	7.35101e-67	14	MAFG	PVM/M
MIR22HG1	3.74348e-71	0.926694	0.606	0.124	7.62472e-67	14	MIR22HG	PVM/M
SQSTM1	5.47386e-71	1.66226	0.863	0.283	1.11492e-66	14	SQSTM1	PVM/M
PRNP1	5.74828e-71	0.973457	0.756	0.191	1.17081e-66	14	PRNP	PVM/M
APLP2	1.36191e-70	1.35448	0.856	0.26	2.77393e-66	14	APLP2	PVM/M
STK17B	2.10291e-70	1.00452	0.594	0.12	4.28321e-66	14	STK17B	PVM/M
ATP1B11	5.04663e-70	0.953747	0.7	0.159	1.0279e-65	14	ATP1B1	PVM/M
EIF51	8.97747e-70	1.49943	0.9	0.293	1.82853e-65	14	EIF5	PVM/M
FOXO3	1.14595e-69	1.19062	0.775	0.216	2.33407e-65	14	FOXO3	PVM/M
PNPLA8	4.3672e-69	0.976595	0.713	0.176	8.89512e-65	14	PNPLA8	PVM/M
NUFIP21	1.21396e-68	1.30732	0.825	0.234	2.47259e-64	14	NUFIP2	PVM/M
LDLR1	2.21338e-68	1.00338	0.556	0.106	4.50821e-64	14	LDLR	PVM/M
FNIP1	2.76992e-68	0.850825	0.569	0.117	5.64178e-64	14	FNIP1	PVM/M
VPS13C	3.98559e-68	0.867995	0.644	0.147	8.11785e-64	14	VPS13C	PVM/M
CD302	5.39878e-68	0.816858	0.5	0.087	1.09962e-63	14	CD302	PVM/M
HSPD1	1.47799e-67	2.05183	0.969	0.401	3.01037e-63	14	HSPD1	PVM/M
CHMP1B	4.56838e-67	1.25747	0.644	0.15	9.30488e-63	14	CHMP1B	PVM/M
PICALM	8.03149e-67	0.926223	0.606	0.135	1.63585e-62	14	PICALM	PVM/M
ARHGAP21	1.05794e-66	0.922498	0.644	0.15	2.15481e-62	14	ARHGAP21	PVM/M
IFRD12	2.83963e-66	1.30578	0.756	0.2	5.78375e-62	14	IFRD1	PVM/M
AAK1	4.35263e-66	0.881172	0.725	0.185	8.86543e-62	14	AAK1	PVM/M
PNRC11	6.22042e-66	1.69422	0.969	0.437	1.26698e-61	14	PNRC1	PVM/M
TMEM123	8.50328e-65	0.828248	0.675	0.164	1.73195e-60	14	TMEM123	PVM/M
UBE2D3	1.9157e-64	1.26596	0.875	0.308	3.90189e-60	14	UBE2D3	PVM/M
SDCBP	2.22882e-64	1.39673	0.919	0.334	4.53965e-60	14	SDCBP	PVM/M
MEF2C1	2.26588e-64	0.871276	0.875	0.237	4.61514e-60	14	MEF2C	PVM/M
ZFP362	3.5553e-64	1.80833	0.875	0.284	7.24143e-60	14	ZFP36	PVM/M
DDX21	1.22429e-63	0.972018	0.8	0.226	2.49363e-59	14	DDX21	PVM/M
MAF	1.75054e-63	1.47637	0.875	0.288	3.5655e-59	14	MAF	PVM/M
HIPK3	1.76769e-63	0.826384	0.588	0.127	3.60042e-59	14	HIPK3	PVM/M
ADAM10	3.33375e-63	0.877633	0.581	0.129	6.79019e-59	14	ADAM10	PVM/M
VMP11	7.24483e-63	1.04458	0.65	0.16	1.47563e-58	14	VMP1	PVM/M
AC020916.1	7.35014e-62	1.08174	0.512	0.102	1.49708e-57	14	AC020916.1	PVM/M
TANK	8.92026e-62	1.0508	0.637	0.156	1.81688e-57	14	TANK	PVM/M
TSC22D3	9.16324e-62	1.05252	0.731	0.189	1.86637e-57	14	TSC22D3	PVM/M
DAB22	2.44067e-61	1.65002	0.919	0.331	4.97117e-57	14	DAB2	PVM/M
SNHG12	3.74264e-61	1.08045	0.544	0.119	7.62301e-57	14	SNHG12	PVM/M
PPP1R10	1.73656e-60	1.39054	0.669	0.177	3.53703e-56	14	PPP1R10	PVM/M
KLF43	2.40305e-60	1.29627	0.75	0.204	4.89453e-56	14	KLF4	PVM/M
STIP1	2.63677e-60	0.926372	0.662	0.17	5.37056e-56	14	STIP1	PVM/M
B2M3	4.46282e-60	1.55195	0.969	0.497	9.08988e-56	14	B2M	PVM/M
CACYBP	1.396e-59	1.18685	0.825	0.265	2.84338e-55	14	CACYBP	PVM/M
MKNK2	1.45238e-59	0.884794	0.662	0.169	2.9582e-55	14	MKNK2	PVM/M
ATF31	1.63145e-59	1.34782	0.856	0.244	3.32294e-55	14	ATF3	PVM/M
SMCHD1	4.14553e-59	0.810985	0.688	0.178	8.44362e-55	14	SMCHD1	PVM/M
KIF1B	1.34202e-58	0.871826	0.631	0.155	2.73342e-54	14	KIF1B	PVM/M
FAM53C	3.26239e-58	0.825036	0.581	0.132	6.64484e-54	14	FAM53C	PVM/M
DSE	4.68728e-58	0.8966	0.581	0.135	9.54705e-54	14	DSE	PVM/M
HSPE11	2.1577e-57	1.80264	0.894	0.368	4.39481e-53	14	HSPE1	PVM/M
MAFF2	3.90094e-57	1.0345	0.694	0.182	7.94543e-53	14	MAFF	PVM/M
FKBP4	4.85103e-57	0.934694	0.644	0.165	9.88057e-53	14	FKBP4	PVM/M
PLD3	6.3925e-57	1.05092	0.787	0.243	1.30202e-52	14	PLD3	PVM/M
FTH11	9.94435e-57	1.55227	1	0.911	2.02547e-52	14	FTH1	PVM/M
SLC38A23	1.0039e-56	1.12851	0.825	0.25	2.04475e-52	14	SLC38A2	PVM/M
NCOA41	1.03252e-56	0.809111	0.706	0.194	2.10305e-52	14	NCOA4	PVM/M
FAM107B1	1.76601e-55	0.92644	0.675	0.182	3.597e-51	14	FAM107B	PVM/M
TIMP2	3.51871e-55	0.890578	0.85	0.274	7.16691e-51	14	TIMP2	PVM/M
PABPC1	4.36811e-55	1.37649	0.956	0.486	8.89698e-51	14	PABPC1	PVM/M
PCF11	1.13297e-54	1.03053	0.637	0.169	2.30763e-50	14	PCF11	PVM/M
PDK4	4.73351e-54	1.09123	0.5	0.106	9.64122e-50	14	PDK4	PVM/M
MALAT13	6.05654e-54	1.68405	0.956	0.523	1.2336e-49	14	MALAT1	PVM/M
WDR45B	8.42045e-54	0.864622	0.669	0.185	1.71508e-49	14	WDR45B	PVM/M
TLE4	1.30228e-53	1.01137	0.681	0.193	2.65249e-49	14	TLE4	PVM/M
ZBTB10	2.08012e-53	0.876515	0.55	0.132	4.23679e-49	14	ZBTB10	PVM/M
SNX6	1.63529e-52	0.885618	0.806	0.271	3.33076e-48	14	SNX6	PVM/M
EIF4E	2.31235e-52	1.1093	0.581	0.153	4.70979e-48	14	EIF4E	PVM/M
HSPA9	2.60305e-52	0.839036	0.719	0.217	5.30189e-48	14	HSPA9	PVM/M
FOSB3	6.47335e-52	1.40142	0.8	0.246	1.31849e-47	14	FOSB	PVM/M
TPM3	7.55223e-52	0.960324	0.85	0.292	1.53824e-47	14	TPM3	PVM/M
NFE2L21	8.37409e-52	1.38479	0.8	0.271	1.70564e-47	14	NFE2L2	PVM/M
IVNS1ABP	1.29633e-50	0.825382	0.556	0.137	2.64037e-46	14	IVNS1ABP	PVM/M
YPEL5	1.93197e-50	1.00309	0.725	0.226	3.93504e-46	14	YPEL5	PVM/M
EIF4A3	2.88426e-50	1.03136	0.744	0.23	5.87467e-46	14	EIF4A3	PVM/M
DYNC1H1	4.04205e-50	0.935122	0.725	0.227	8.23285e-46	14	DYNC1H1	PVM/M
CCNL13	5.04129e-50	0.998451	0.8	0.249	1.02681e-45	14	CCNL1	PVM/M
GADD45B1	8.25967e-50	1.64078	0.856	0.306	1.68233e-45	14	GADD45B	PVM/M
DDX3X1	1.31127e-49	1.12641	0.875	0.313	2.6708e-45	14	DDX3X	PVM/M
SPRED1	1.82322e-49	1.01711	0.537	0.134	3.71353e-45	14	SPRED1	PVM/M
CLK1	4.64099e-49	1.09202	0.769	0.258	9.45278e-45	14	CLK1	PVM/M
GLS	6.50249e-49	0.805825	0.625	0.173	1.32443e-44	14	GLS	PVM/M
MIDN	7.86308e-49	0.879738	0.619	0.17	1.60155e-44	14	MIDN	PVM/M
HERPUD11	8.85213e-49	1.25831	0.838	0.288	1.803e-44	14	HERPUD1	PVM/M
MRPL18	2.1128e-48	0.862428	0.656	0.192	4.30334e-44	14	MRPL18	PVM/M
SRSF5	2.70231e-47	0.984409	0.756	0.254	5.50406e-43	14	SRSF5	PVM/M
TRA2B2	3.00289e-47	1.04775	0.8	0.259	6.11629e-43	14	TRA2B	PVM/M
ATP1A1	3.11152e-47	0.809876	0.656	0.191	6.33755e-43	14	ATP1A1	PVM/M
ARID4A	8.01271e-47	0.902076	0.6	0.164	1.63203e-42	14	ARID4A	PVM/M
SFPQ1	1.28431e-46	0.984744	0.838	0.294	2.61588e-42	14	SFPQ	PVM/M
KLF22	2.09484e-46	1.55039	0.681	0.211	4.26676e-42	14	KLF2	PVM/M
SLC2A3	2.11624e-46	1.61878	0.625	0.186	4.31035e-42	14	SLC2A3	PVM/M
SPAG9	3.22422e-46	0.986965	0.775	0.268	6.56708e-42	14	SPAG9	PVM/M
TCP1	7.32597e-46	0.823637	0.769	0.258	1.49215e-41	14	TCP1	PVM/M
BRI3	1.36704e-44	0.841907	0.812	0.303	2.78439e-40	14	BRI3	PVM/M
BTG21	1.66685e-44	0.913593	0.669	0.201	3.39504e-40	14	BTG2	PVM/M
DNAJB9	1.57713e-43	0.801227	0.594	0.166	3.2123e-39	14	DNAJB9	PVM/M
EMP3	5.42379e-43	0.805756	0.7	0.223	1.10472e-38	14	EMP3	PVM/M
DNAJA11	9.67895e-42	1.28607	0.95	0.445	1.97141e-37	14	DNAJA1	PVM/M
ZFYVE16	4.10837e-41	0.824348	0.594	0.179	8.36794e-37	14	ZFYVE16	PVM/M
DNAJB42	1.07382e-39	1.10844	0.713	0.234	2.18715e-35	14	DNAJB4	PVM/M
MAP1LC3B	4.57954e-39	0.966791	0.85	0.339	9.32761e-35	14	MAP1LC3B	PVM/M
DDX52	5.58619e-39	1.17487	0.944	0.461	1.13779e-34	14	DDX5	PVM/M
HSPA8	9.90206e-39	1.24494	0.975	0.467	2.01685e-34	14	HSPA8	PVM/M
HNRNPU	2.78056e-38	1.02274	0.906	0.385	5.66345e-34	14	HNRNPU	PVM/M
HSPA53	6.17518e-38	1.07099	0.931	0.369	1.25776e-33	14	HSPA5	PVM/M
ARL5B	5.36807e-37	0.886836	0.506	0.148	1.09337e-32	14	ARL5B	PVM/M
ARRDC3	5.47435e-37	0.87712	0.738	0.27	1.11502e-32	14	ARRDC3	PVM/M
GLUL	6.58118e-37	0.940506	0.844	0.349	1.34045e-32	14	GLUL	PVM/M
SELENOK	6.94014e-37	0.833101	0.794	0.307	1.41357e-32	14	SELENOK	PVM/M
RBBP61	2.07188e-36	0.818673	0.613	0.196	4.22e-32	14	RBBP6	PVM/M
UBC	6.14317e-35	1.21923	0.988	0.671	1.25124e-30	14	UBC	PVM/M
YBX3	2.32735e-34	0.819624	0.812	0.33	4.74034e-30	14	YBX3	PVM/M
JUND2	7.59663e-34	0.946003	0.963	0.5	1.54728e-29	14	JUND	PVM/M
DDIT31	1.37915e-33	0.843974	0.594	0.197	2.80906e-29	14	DDIT3	PVM/M
ID21	2.03202e-32	0.953554	0.662	0.233	4.13882e-28	14	ID2	PVM/M
DUSP11	2.58495e-31	1.48392	0.694	0.279	5.26503e-27	14	DUSP1	PVM/M
HSP90AB1	4.00708e-31	1.04224	0.988	0.753	8.16163e-27	14	HSP90AB1	PVM/M
HSPB11	2.71356e-29	1.37098	0.756	0.342	5.52697e-25	14	HSPB1	PVM/M
BNIP3L	5.65136e-29	0.909726	0.819	0.379	1.15107e-24	14	BNIP3L	PVM/M
BTG11	9.2914e-29	1.04002	0.919	0.451	1.89247e-24	14	BTG1	PVM/M
SLCO1C1	0	1.52128	0.868	0.046	0	15	SLCO1C1	T-III F
TRIL	0	1.5205	0.809	0.034	0	15	TRIL	T-III F
SCRG1	2.60061e-272	1.49953	0.838	0.053	5.29693e-268	15	SCRG1	T-III F
TF	3.02278e-240	1.17902	0.721	0.042	6.15681e-236	15	TF	T-III F
NMNAT2	2.10954e-239	1.15547	0.816	0.058	4.29671e-235	15	NMNAT2	T-III F
CCDC192	3.86809e-238	0.929714	0.559	0.023	7.87853e-234	15	CCDC192	T-III F
ABI3BP	6.49472e-231	1.25743	0.831	0.063	1.32284e-226	15	ABI3BP	T-III F
MMP16	4.88669e-219	0.884912	0.721	0.049	9.9532e-215	15	MMP16	T-III F
ISLR	1.21468e-211	1.34768	0.882	0.081	2.47406e-207	15	ISLR	T-III F
SPRY4	1.628e-210	0.885495	0.728	0.053	3.31591e-206	15	SPRY4	T-III F
EDNRA	4.97078e-188	1.02018	0.691	0.053	1.01245e-183	15	EDNRA	T-III F
ITGA10	2.64574e-187	1.39653	0.838	0.084	5.38883e-183	15	ITGA10	T-III F
ABCA10	2.33888e-183	0.945802	0.529	0.03	4.76384e-179	15	ABCA10	T-III F
MXRA51	2.34369e-173	1.20312	0.868	0.094	4.77364e-169	15	MXRA5	T-III F
TM4SF11	3.34665e-173	2.04703	0.985	0.126	6.81645e-169	15	TM4SF1	T-III F
PLAGL1	5.12876e-171	0.892265	0.794	0.08	1.04463e-166	15	PLAGL1	T-III F
CYGB	2.89769e-170	0.963815	0.779	0.074	5.90201e-166	15	CYGB	T-III F
TSHZ2	3.56771e-169	0.812364	0.706	0.062	7.2667e-165	15	TSHZ2	T-III F
CHST2	1.94399e-167	1.05325	0.831	0.092	3.95951e-163	15	CHST2	T-III F
EGFR	7.10949e-166	1.14181	0.816	0.088	1.44806e-161	15	EGFR	T-III F
OAF1	1.24806e-164	1.16598	0.912	0.111	2.54204e-160	15	OAF	T-III F
TNFRSF19	1.79283e-164	1.27975	0.875	0.106	3.65163e-160	15	TNFRSF19	T-III F
COL4A11	3.7248e-163	1.75099	0.985	0.132	7.58667e-159	15	COL4A1	T-III F
APOD	4.68773e-162	3.75222	0.949	0.139	9.54797e-158	15	APOD	T-III F
EBF1	2.24091e-160	1.38155	0.926	0.124	4.56429e-156	15	EBF1	T-III F
FMOD	4.48237e-160	1.1491	0.735	0.073	9.1297e-156	15	FMOD	T-III F
GPRC5B	1.85831e-157	0.979628	0.831	0.097	3.78501e-153	15	GPRC5B	T-III F
CTHRC1	9.41414e-157	1.92646	0.926	0.125	1.91747e-152	15	CTHRC1	T-III F
MATN2	9.22792e-153	1.32405	0.787	0.092	1.87954e-148	15	MATN2	T-III F
COL4A21	9.486e-151	1.59262	0.963	0.139	1.93211e-146	15	COL4A2	T-III F
NID11	2.50401e-148	1.63533	0.956	0.145	5.10018e-144	15	NID1	T-III F
PDGFRA1	1.5804e-147	1.48908	0.919	0.127	3.21895e-143	15	PDGFRA	T-III F
SNED1	1.16618e-145	0.845637	0.669	0.066	2.37527e-141	15	SNED1	T-III F
COL6A3	1.70479e-145	1.50309	0.691	0.069	3.47232e-141	15	COL6A3	T-III F
ABCA81	4.10089e-145	1.78366	0.919	0.134	8.3527e-141	15	ABCA8	T-III F
EMCN1	8.11012e-145	1.23348	0.941	0.128	1.65187e-140	15	EMCN	T-III F
SLC1A3	1.99178e-144	1.16407	0.794	0.096	4.05685e-140	15	SLC1A3	T-III F
TSPAN5	1.65586e-143	1.07705	0.787	0.099	3.37265e-139	15	TSPAN5	T-III F
PKDCC	3.95017e-142	0.977464	0.669	0.067	8.04571e-138	15	PKDCC	T-III F
KAZALD1	2.98306e-141	0.946875	0.831	0.103	6.07591e-137	15	KAZALD1	T-III F
IGSF10	3.26358e-141	0.82905	0.669	0.068	6.64726e-137	15	IGSF10	T-III F
FAM171B1	1.31961e-140	0.857754	0.853	0.11	2.68777e-136	15	FAM171B	T-III F
GLT8D2	5.51435e-139	0.978479	0.838	0.111	1.12316e-134	15	GLT8D2	T-III F
SLC12A2	7.97556e-139	1.33393	0.912	0.139	1.62446e-134	15	SLC12A2	T-III F
EPHX1	2.4166e-138	0.85661	0.801	0.101	4.92213e-134	15	EPHX1	T-III F
FRZB1	4.38315e-137	1.63	0.978	0.142	8.92761e-133	15	FRZB	T-III F
EDN3	6.94312e-136	0.823568	0.544	0.045	1.41417e-131	15	EDN3	T-III F
WNT5A	1.04978e-135	0.851213	0.721	0.08	2.1382e-131	15	WNT5A	T-III F
ATP1A2	6.33525e-134	2.02085	0.963	0.165	1.29036e-129	15	ATP1A2	T-III F
CFH1	1.50501e-133	1.34632	0.897	0.13	3.06541e-129	15	CFH	T-III F
PTX3	3.67281e-133	1.45092	0.706	0.08	7.48077e-129	15	PTX3	T-III F
CHL11	1.10229e-132	1.30816	0.684	0.074	2.24514e-128	15	CHL1	T-III F
HEY1	2.93561e-126	0.889709	0.713	0.084	5.97925e-122	15	HEY1	T-III F
SRPX1	3.72495e-126	1.01566	0.846	0.118	7.58697e-122	15	SRPX	T-III F
LAMA21	6.9705e-126	1.24142	0.875	0.128	1.41975e-121	15	LAMA2	T-III F
PLOD1	4.70811e-123	1.06678	0.838	0.129	9.58947e-119	15	PLOD1	T-III F
COL9A11	1.47674e-121	2.45633	0.993	0.206	3.00783e-117	15	COL9A1	T-III F
NRP11	7.28254e-118	0.985096	0.882	0.137	1.48331e-113	15	NRP1	T-III F
GEM1	3.20001e-117	1.3286	0.787	0.115	6.51778e-113	15	GEM	T-III F
TRIB11	4.6165e-117	0.844292	0.632	0.073	9.40288e-113	15	TRIB1	T-III F
IFIT3	1.91386e-116	0.878682	0.61	0.067	3.89816e-112	15	IFIT3	T-III F
MEG33	2.26992e-116	1.6356	0.926	0.163	4.62337e-112	15	MEG3	T-III F
COL27A1	1.12754e-114	0.947122	0.772	0.109	2.29658e-110	15	COL27A1	T-III F
DDR2	4.33741e-114	1.11304	0.853	0.133	8.83443e-110	15	DDR2	T-III F
SERPING1	1.37121e-112	0.976629	0.816	0.13	2.79288e-108	15	SERPING1	T-III F
EFEMP11	6.00601e-111	0.993234	0.853	0.131	1.2233e-106	15	EFEMP1	T-III F
COL9A31	1.38239e-109	2.40654	0.949	0.207	2.81565e-105	15	COL9A3	T-III F
SERPINE21	2.31699e-108	2.10306	0.934	0.19	4.71924e-104	15	SERPINE2	T-III F
MX1	5.32198e-108	0.861371	0.507	0.05	1.08398e-103	15	MX1	T-III F
CCL2	8.85641e-106	1.65855	0.625	0.078	1.80387e-101	15	CCL2	T-III F
IFIT1	7.57356e-105	1.02366	0.544	0.059	1.54258e-100	15	IFIT1	T-III F
ST3GAL4	9.50051e-105	0.862595	0.809	0.135	1.93506e-100	15	ST3GAL4	T-III F
EMID11	5.30124e-104	0.901853	0.757	0.113	1.07976e-99	15	EMID1	T-III F
FIBIN	1.8504e-103	1.20523	0.721	0.107	3.7689e-99	15	FIBIN	T-III F
SPARCL1	1.50735e-102	1.80361	0.993	0.203	3.07016e-98	15	SPARCL1	T-III F
CYP1B11	6.91428e-102	1.14125	0.89	0.152	1.4083e-97	15	CYP1B1	T-III F
IFI61	1.1967e-101	1.24131	0.868	0.156	2.43744e-97	15	IFI6	T-III F
MPZL1	1.71902e-101	0.910541	0.882	0.164	3.50131e-97	15	MPZL1	T-III F
ISG15	9.28275e-101	1.22137	0.669	0.096	1.89071e-96	15	ISG15	T-III F
CRISPLD12	1.23023e-100	1.09154	0.868	0.151	2.50573e-96	15	CRISPLD1	T-III F
SDC21	3.13334e-98	1.0538	0.882	0.161	6.38198e-94	15	SDC2	T-III F
STOM	5.95607e-98	1.11345	0.846	0.16	1.21313e-93	15	STOM	T-III F
LRP11	1.31435e-97	1.43499	0.963	0.221	2.67708e-93	15	LRP1	T-III F
SLC2A31	2.09395e-97	1.19577	0.919	0.181	4.26496e-93	15	SLC2A3	T-III F
TGFBI1	1.82461e-96	1.05937	0.846	0.149	3.71637e-92	15	TGFBI	T-III F
CDO1	4.37146e-96	0.802622	0.853	0.152	8.90379e-92	15	CDO1	T-III F
ZIC21	6.4026e-94	0.855298	0.875	0.155	1.30408e-89	15	ZIC2	T-III F
COL9A22	5.47615e-93	1.89038	0.949	0.219	1.11538e-88	15	COL9A2	T-III F
ZBTB20	2.88261e-92	1.45406	0.978	0.236	5.87129e-88	15	ZBTB20	T-III F
FGFR11	7.43655e-91	0.915045	0.919	0.19	1.51468e-86	15	FGFR1	T-III F
CPXM11	3.04065e-90	0.874546	0.882	0.173	6.1932e-86	15	CPXM1	T-III F
KCNQ1OT12	3.19159e-90	1.56634	0.897	0.193	6.50063e-86	15	KCNQ1OT1	T-III F
HES4	7.63525e-90	1.15309	0.654	0.101	1.55515e-85	15	HES4	T-III F
LHFPL6	3.72449e-89	1.74795	0.978	0.254	7.58605e-85	15	LHFPL6	T-III F
FOXD1	1.27117e-88	0.809636	0.904	0.171	2.58913e-84	15	FOXD1	T-III F
TOPORS	3.0304e-88	1.00304	0.801	0.159	6.17233e-84	15	TOPORS	T-III F
C11orf961	2.02157e-86	1.73107	0.809	0.158	4.11753e-82	15	C11orf96	T-III F
ADAMTS11	4.15125e-86	1.05501	0.757	0.134	8.45528e-82	15	ADAMTS1	T-III F
BTG22	1.06568e-85	1.27027	0.89	0.198	2.17058e-81	15	BTG2	T-III F
DUSP5	2.50983e-85	0.843668	0.581	0.085	5.11203e-81	15	DUSP5	T-III F
COL6A12	2.63287e-85	1.42101	0.993	0.242	5.36263e-81	15	COL6A1	T-III F
COL2A12	5.40714e-85	2.08152	0.912	0.23	1.10133e-80	15	COL2A1	T-III F
ACSL3	6.50295e-84	0.978364	0.882	0.195	1.32452e-79	15	ACSL3	T-III F
NFIL3	2.50555e-82	0.875084	0.757	0.147	5.1033e-78	15	NFIL3	T-III F
SLC25A33	2.93107e-82	0.803083	0.743	0.139	5.97001e-78	15	SLC25A33	T-III F
RND31	5.86233e-82	1.19748	0.86	0.182	1.19404e-77	15	RND3	T-III F
PCOLCE1	1.86311e-81	1.33606	0.926	0.206	3.79477e-77	15	PCOLCE	T-III F
NFIB	2.66197e-80	0.836705	0.875	0.19	5.4219e-76	15	NFIB	T-III F
IRF13	1.4782e-79	1.92835	0.846	0.206	3.01081e-75	15	IRF1	T-III F
DNAJB43	4.82661e-79	1.52649	0.926	0.231	9.83084e-75	15	DNAJB4	T-III F
CYR613	1.99616e-76	0.910612	0.89	0.184	4.06578e-72	15	CYR61	T-III F
HES12	3.73848e-76	1.85773	0.956	0.271	7.61453e-72	15	HES1	T-III F
COL11A11	6.42947e-76	1.16267	0.971	0.238	1.30956e-71	15	COL11A1	T-III F
MAFF3	2.04315e-75	0.979791	0.838	0.18	4.16149e-71	15	MAFF	T-III F
MMP21	2.59975e-75	0.933691	0.897	0.204	5.29518e-71	15	MMP2	T-III F
IGFBP7	2.63288e-75	1.46955	0.647	0.11	5.36265e-71	15	IGFBP7	T-III F
AMD11	3.52306e-74	1.41431	0.971	0.272	7.17578e-70	15	AMD1	T-III F
IER5L1	1.2799e-73	0.962845	0.904	0.209	2.60689e-69	15	IER5L	T-III F
COL6A22	4.79592e-73	1.23421	0.993	0.252	9.76832e-69	15	COL6A2	T-III F
POSTN1	1.88031e-72	1.06665	0.971	0.23	3.82981e-68	15	POSTN	T-III F
DIO2	4.75628e-72	1.17426	0.816	0.173	9.6876e-68	15	DIO2	T-III F
XBP11	5.44185e-72	1.00145	0.882	0.209	1.1084e-67	15	XBP1	T-III F
HLA-E1	1.59756e-71	1.20655	0.926	0.244	3.25392e-67	15	HLA-E	T-III F
RBBP62	2.87663e-71	0.907896	0.846	0.192	5.85911e-67	15	RBBP6	T-III F
INTS61	1.50019e-70	0.812328	0.809	0.174	3.05559e-66	15	INTS6	T-III F
SERTAD13	1.11789e-69	1.03641	0.86	0.202	2.27693e-65	15	SERTAD1	T-III F
APOE	9.05364e-69	1.53474	0.934	0.24	1.84405e-64	15	APOE	T-III F
PTN2	3.10707e-68	2.05703	1	0.537	6.32848e-64	15	PTN	T-III F
SPTBN11	2.06529e-67	1.29638	0.978	0.292	4.20658e-63	15	SPTBN1	T-III F
ITM2C1	5.46889e-66	1.08574	0.971	0.266	1.1139e-61	15	ITM2C	T-III F
CCNL14	5.22383e-65	1.1099	0.912	0.248	1.06399e-60	15	CCNL1	T-III F
TRA2A1	2.25669e-64	0.879222	0.956	0.257	4.59642e-60	15	TRA2A	T-III F
ZFP363	6.87441e-64	1.71143	0.919	0.285	1.40018e-59	15	ZFP36	T-III F
EGR12	3.33865e-62	1.46124	0.949	0.278	6.80016e-58	15	EGR1	T-III F
APP2	1.51719e-61	1.33831	1	0.339	3.0902e-57	15	APP	T-III F
ARID5B1	8.41433e-61	0.9284	0.882	0.233	1.71383e-56	15	ARID5B	T-III F
IER32	1.37801e-60	0.905763	0.794	0.188	2.80674e-56	15	IER3	T-III F
WSB14	2.21679e-60	0.882681	0.926	0.24	4.51515e-56	15	WSB1	T-III F
SOCS32	2.39446e-60	0.988681	0.728	0.164	4.87703e-56	15	SOCS3	T-III F
IER23	3.48342e-60	1.30644	0.963	0.29	7.09504e-56	15	IER2	T-III F
FOSB4	3.87424e-60	1.19137	0.919	0.246	7.89106e-56	15	FOSB	T-III F
CPE3	2.33315e-59	1.1423	0.985	0.267	4.75216e-55	15	CPE	T-III F
ATF32	2.6967e-55	1.28628	0.86	0.247	5.49265e-51	15	ATF3	T-III F
BRD22	8.22634e-55	0.807603	0.912	0.258	1.67554e-50	15	BRD2	T-III F
OTOR3	3.61683e-54	2.08599	0.971	0.446	7.36676e-50	15	OTOR	T-III F
JUNB3	7.61693e-53	1.60785	0.949	0.364	1.55142e-48	15	JUNB	T-III F
FUS2	4.76783e-52	0.88631	0.919	0.275	9.71111e-48	15	FUS	T-III F
HERPUD12	1.45007e-51	0.980585	0.963	0.287	2.95349e-47	15	HERPUD1	T-III F
PDIA3	1.62162e-48	0.997139	0.993	0.34	3.30291e-44	15	PDIA3	T-III F
HSPA54	3.43234e-48	1.34753	0.971	0.37	6.99099e-44	15	HSPA5	T-III F
LAPTM4A2	9.31087e-48	0.972611	0.985	0.351	1.89644e-43	15	LAPTM4A	T-III F
NR2F12	2.52332e-46	0.864141	0.971	0.298	5.1395e-42	15	NR2F1	T-III F
CD812	1.29865e-44	1.0908	0.985	0.369	2.64509e-40	15	CD81	T-III F
2003-06-01	1.86781e-44	1.29298	0.993	0.427	3.80436e-40	15	JUN	T-III F
FOXC12	2.84385e-44	0.970333	0.985	0.314	5.79235e-40	15	FOXC1	T-III F
MALAT14	4.93078e-42	1.45113	0.963	0.525	1.0043e-37	15	MALAT1	T-III F
FOS3	5.81225e-42	1.42297	0.971	0.446	1.18384e-37	15	FOS	T-III F
COL3A11	6.55769e-42	0.834988	0.978	0.407	1.33567e-37	15	COL3A1	T-III F
CEBPD1	8.46962e-41	1.25317	0.971	0.412	1.72509e-36	15	CEBPD	T-III F
ITGB1	1.69235e-40	0.815883	0.956	0.338	3.44699e-36	15	ITGB1	T-III F
OGN3	3.31275e-39	0.887177	0.971	0.333	6.74741e-35	15	OGN	T-III F
ITM2B1	6.6141e-39	1.06979	1	0.561	1.34716e-34	15	ITM2B	T-III F
COL1A23	6.28718e-38	0.992777	0.985	0.591	1.28057e-33	15	COL1A2	T-III F
MGP3	3.16853e-37	1.32024	0.926	0.332	6.45365e-33	15	MGP	T-III F
CALR	1.5066e-36	0.956315	0.985	0.405	3.06865e-32	15	CALR	T-III F
HSP90B11	1.99617e-36	0.964187	1	0.407	4.06581e-32	15	HSP90B1	T-III F
DDX53	9.95214e-34	1.03094	0.993	0.462	2.02705e-29	15	DDX5	T-III F
JUND3	2.01871e-32	0.997373	0.985	0.501	4.1117e-28	15	JUND	T-III F
BTG12	3.73808e-30	0.888787	0.985	0.451	7.61373e-26	15	BTG1	T-III F
DNAJA12	5.36451e-25	0.810198	0.963	0.447	1.09264e-20	15	DNAJA1	T-III F
POU3F11	0	3.71816	0.982	0.057	0	16	POU3F1	GLI 3
GJC3	0	3.23164	0.991	0.02	0	16	GJC3	GLI 3
GLDN	0	3.17216	0.955	0.017	0	16	GLDN	GLI 3
CLDN19	0	2.90982	1	0.033	0	16	CLDN19	GLI 3
PLLP1	0	2.87434	0.955	0.052	0	16	PLLP	GLI 3
MAG	0	2.8073	0.946	0.018	0	16	MAG	GLI 3
UGT81	0	2.78651	0.955	0.046	0	16	UGT8	GLI 3
APOA1	0	2.68504	0.892	0.037	0	16	APOA1	GLI 3
AATK1	0	2.57375	1	0.049	0	16	AATK	GLI 3
MAL	0	2.43555	0.883	0.029	0	16	MAL	GLI 3
AZGP1	0	2.38315	0.919	0.018	0	16	AZGP1	GLI 3
KANK4	0	2.38213	0.946	0.034	0	16	KANK4	GLI 3
BCAS1	0	2.32506	0.901	0.034	0	16	BCAS1	GLI 3
KCNK12	0	2.12192	0.802	0.013	0	16	KCNK12	GLI 3
MLIP	0	2.07641	0.955	0.013	0	16	MLIP	GLI 3
TMPRSS51	0	1.88028	0.91	0.028	0	16	TMPRSS5	GLI 3
GPR37L1	0	1.79222	0.847	0.017	0	16	GPR37L1	GLI 3
FSTL51	0	1.75127	0.757	0.029	0	16	FSTL5	GLI 3
CDH7	0	1.7391	0.739	0.011	0	16	CDH7	GLI 3
SORCS11	0	1.72239	0.82	0.036	0	16	SORCS1	GLI 3
GAL3ST1	0	1.70949	0.829	0.029	0	16	GAL3ST1	GLI 3
CDH1	0	1.50636	0.739	0.023	0	16	CDH1	GLI 3
FA2H	0	1.49672	0.721	0.007	0	16	FA2H	GLI 3
CAMK2B	0	1.42415	0.685	0.013	0	16	CAMK2B	GLI 3
SHC4	0	1.39944	0.739	0.027	0	16	SHC4	GLI 3
FGF1	0	1.33893	0.757	0.023	0	16	FGF1	GLI 3
NCMAP	0	1.30497	0.586	0.015	0	16	NCMAP	GLI 3
LIMS2	0	1.2412	0.613	0.015	0	16	LIMS2	GLI 3
PRRG3	0	1.23769	0.631	0.016	0	16	PRRG3	GLI 3
DCLK3	0	1.18752	0.586	0.007	0	16	DCLK3	GLI 3
KIF19	0	1.1033	0.568	0.007	0	16	KIF19	GLI 3
PLEKHA7	0	1.06741	0.622	0.017	0	16	PLEKHA7	GLI 3
NFASC	0	1.04258	0.586	0.008	0	16	NFASC	GLI 3
BIRC7	0	1.02771	0.568	0.005	0	16	BIRC7	GLI 3
B3GAT1	0	0.852636	0.541	0.012	0	16	B3GAT1	GLI 3
DHCR24	9.18842e-308	1.69925	0.721	0.027	1.8715e-303	16	DHCR24	GLI 3
POU3F2	1.68175e-306	1.1512	0.622	0.018	3.4254e-302	16	POU3F2	GLI 3
ARHGAP19	2.54785e-306	1.40672	0.775	0.032	5.18947e-302	16	ARHGAP19	GLI 3
ITGA7	2.80602e-304	1.1234	0.631	0.019	5.71531e-300	16	ITGA7	GLI 3
TNFAIP61	6.74558e-297	2.2368	0.829	0.039	1.37394e-292	16	TNFAIP6	GLI 3
FGFBP3	1.22352e-296	1.58849	0.622	0.019	2.49206e-292	16	FGFBP3	GLI 3
GALNT17	1.13495e-295	1.17748	0.631	0.02	2.31166e-291	16	GALNT17	GLI 3
MAPK8IP1	1.01114e-293	1.22844	0.712	0.027	2.0595e-289	16	MAPK8IP1	GLI 3
HSPA12A1	1.07058e-291	1.73742	0.874	0.045	2.18056e-287	16	HSPA12A	GLI 3
PRX	1.22832e-280	3.46457	1	0.07	2.50185e-276	16	PRX	GLI 3
CASKIN2	3.62728e-278	1.65187	0.784	0.038	7.38804e-274	16	CASKIN2	GLI 3
COL5A3	1.75002e-276	1.23805	0.541	0.015	3.56443e-272	16	COL5A3	GLI 3
ARHGEF16	1.26687e-275	0.819021	0.532	0.014	2.58035e-271	16	ARHGEF16	GLI 3
TTC9	3.28383e-266	0.885684	0.613	0.022	6.68851e-262	16	TTC9	GLI 3
DMD1	6.38848e-266	2.28719	0.973	0.065	1.30121e-261	16	DMD	GLI 3
SMTN1	9.12203e-263	2.26063	0.973	0.07	1.85798e-258	16	SMTN	GLI 3
CADM41	3.15018e-261	1.95609	0.919	0.06	6.41629e-257	16	CADM4	GLI 3
SEMA3B1	1.90051e-252	2.49646	0.991	0.075	3.87097e-248	16	SEMA3B	GLI 3
ITGA61	2.02357e-252	2.07862	0.937	0.062	4.12161e-248	16	ITGA6	GLI 3
SOX101	9.14206e-252	1.36966	0.829	0.046	1.86205e-247	16	SOX10	GLI 3
DHH	8.43199e-251	0.999255	0.577	0.02	1.71743e-246	16	DHH	GLI 3
RAP1GAP	1.35022e-247	0.895819	0.541	0.018	2.75012e-243	16	RAP1GAP	GLI 3
TSPAN151	4.81302e-247	1.73454	0.874	0.056	9.80316e-243	16	TSPAN15	GLI 3
MEGF91	9.36693e-245	2.16926	0.946	0.07	1.90786e-240	16	MEGF9	GLI 3
FOXD3-AS11	2.58567e-239	1.28849	0.748	0.038	5.26649e-235	16	FOXD3-AS1	GLI 3
GAS2L31	4.15899e-239	2.43887	0.946	0.073	8.47103e-235	16	GAS2L3	GLI 3
ITGB81	9.40263e-235	1.46831	0.883	0.058	1.91513e-230	16	ITGB8	GLI 3
BCAN1	1.3082e-233	1.73884	0.703	0.035	2.66454e-229	16	BCAN	GLI 3
RELN1	1.35809e-233	1.43565	0.694	0.035	2.76615e-229	16	RELN	GLI 3
PMP21	1.36867e-231	2.762	0.847	0.055	2.78771e-227	16	PMP2	GLI 3
DUSP15	1.10919e-230	1.14299	0.64	0.03	2.2592e-226	16	DUSP15	GLI 3
CDH191	3.74427e-228	1.40112	0.82	0.048	7.62633e-224	16	CDH19	GLI 3
ERBB31	7.64608e-226	1.35647	0.748	0.042	1.55735e-221	16	ERBB3	GLI 3
RASAL2	4.7103e-224	1.81858	0.883	0.068	9.59394e-220	16	RASAL2	GLI 3
SOX21	6.95601e-224	2.12475	0.757	0.044	1.4168e-219	16	SOX2	GLI 3
SOX81	7.79986e-221	1.53391	0.775	0.049	1.58868e-216	16	SOX8	GLI 3
PCBP41	4.48166e-217	1.75041	0.946	0.08	9.12824e-213	16	PCBP4	GLI 3
ARHGAP24	6.31014e-217	1.32798	0.739	0.045	1.28525e-212	16	ARHGAP24	GLI 3
BICD11	4.97632e-216	1.84612	0.928	0.078	1.01358e-211	16	BICD1	GLI 3
MPZ2	8.61533e-214	5.56048	1	0.108	1.75477e-209	16	MPZ	GLI 3
KCTD11	5.12516e-210	0.984851	0.55	0.023	1.04389e-205	16	KCTD11	GLI 3
GATM2	1.0888e-209	2.07121	0.982	0.085	2.21766e-205	16	GATM	GLI 3
TTYH11	2.74972e-208	2.27688	0.919	0.079	5.60064e-204	16	TTYH1	GLI 3
PLEKHG3	2.74205e-204	0.914417	0.577	0.027	5.58501e-200	16	PLEKHG3	GLI 3
ABCA2	2.75699e-204	1.44588	0.739	0.049	5.61544e-200	16	ABCA2	GLI 3
NKAIN2	3.5988e-203	0.891382	0.523	0.021	7.33004e-199	16	NKAIN2	GLI 3
SYT111	2.41926e-202	1.52573	0.838	0.065	4.92755e-198	16	SYT11	GLI 3
MVB12B	3.45867e-199	0.827227	0.541	0.024	7.04461e-195	16	MVB12B	GLI 3
PLAT1	7.924e-197	1.57758	0.865	0.07	1.61396e-192	16	PLAT	GLI 3
CAHM	2.44216e-196	0.879509	0.523	0.023	4.97419e-192	16	CAHM	GLI 3
NPR3	6.46642e-196	1.03244	0.604	0.031	1.31708e-191	16	NPR3	GLI 3
ELOVL1	3.82771e-194	1.57431	0.775	0.059	7.79628e-190	16	ELOVL1	GLI 3
SCRN1	1.35126e-193	1.68821	0.847	0.071	2.75225e-189	16	SCRN1	GLI 3
CMTM51	2.2756e-190	1.39211	0.766	0.055	4.63494e-186	16	CMTM5	GLI 3
MCAM1	1.07652e-189	2.03967	0.883	0.079	2.19265e-185	16	MCAM	GLI 3
DAG11	3.06216e-189	1.87579	0.874	0.08	6.23702e-185	16	DAG1	GLI 3
NAV3	1.27003e-188	1.14662	0.631	0.037	2.58679e-184	16	NAV3	GLI 3
MYL9	3.1641e-188	2.43001	0.946	0.095	6.44464e-184	16	MYL9	GLI 3
GAS71	4.50527e-187	1.629	0.91	0.081	9.17633e-183	16	GAS7	GLI 3
SEMA4C	1.55397e-185	1.37915	0.748	0.057	3.16512e-181	16	SEMA4C	GLI 3
KIF1A	8.19177e-185	1.88334	0.919	0.093	1.6685e-180	16	KIF1A	GLI 3
MT31	7.4153e-182	1.96842	0.883	0.076	1.51035e-177	16	MT3	GLI 3
SORBS11	1.92753e-180	1.49764	0.883	0.083	3.92599e-176	16	SORBS1	GLI 3
FGF7	5.14749e-180	1.91111	0.829	0.071	1.04844e-175	16	FGF7	GLI 3
PLP12	1.69505e-178	3.65127	1	0.126	3.45247e-174	16	PLP1	GLI 3
SCD1	1.97017e-178	1.69632	0.847	0.076	4.01284e-174	16	SCD	GLI 3
FRMD8	1.44564e-177	1.1544	0.712	0.053	2.94448e-173	16	FRMD8	GLI 3
PPP1R1C1	2.966e-176	0.833589	0.622	0.038	6.04116e-172	16	PPP1R1C	GLI 3
AIF1L	5.95409e-176	1.47331	0.865	0.079	1.21273e-171	16	AIF1L	GLI 3
DUSP4	5.09106e-175	1.26707	0.676	0.047	1.03695e-170	16	DUSP4	GLI 3
SRGAP2C	2.03968e-174	2.05256	0.955	0.111	4.15442e-170	16	SRGAP2C	GLI 3
MBP1	5.70102e-174	3.73777	1	0.134	1.16118e-169	16	MBP	GLI 3
COL14A11	2.32223e-173	2.47579	0.973	0.109	4.72993e-169	16	COL14A1	GLI 3
HSPG21	4.61052e-173	2.32661	0.973	0.112	9.3907e-169	16	HSPG2	GLI 3
ADO	7.99215e-173	0.988057	0.595	0.036	1.62784e-168	16	ADO	GLI 3
GNG21	4.95713e-171	1.94691	0.955	0.107	1.00967e-166	16	GNG2	GLI 3
VWA11	1.49854e-170	2.2576	0.946	0.112	3.05222e-166	16	VWA1	GLI 3
NRCAM	4.07173e-168	1.035	0.595	0.037	8.29329e-164	16	NRCAM	GLI 3
CLIP4	5.34117e-167	1.04486	0.622	0.042	1.08789e-162	16	CLIP4	GLI 3
NEK1	2.89979e-163	1.74882	0.892	0.098	5.90629e-159	16	NEK1	GLI 3
DUSP81	6.59833e-161	1.23206	0.658	0.05	1.34395e-156	16	DUSP8	GLI 3
HMGCR1	4.61164e-159	2.46158	0.856	0.098	9.39298e-155	16	HMGCR	GLI 3
MMP15	5.53948e-159	1.27186	0.685	0.055	1.12828e-154	16	MMP15	GLI 3
NRBP2	2.7831e-158	0.904137	0.586	0.039	5.66861e-154	16	NRBP2	GLI 3
SRGAP2B1	5.10107e-154	2.34773	0.883	0.108	1.03899e-149	16	SRGAP2B	GLI 3
PHLDA31	5.44609e-153	1.30124	0.775	0.074	1.10926e-148	16	PHLDA3	GLI 3
CD91	1.50583e-151	2.80818	1	0.146	3.06707e-147	16	CD9	GLI 3
SVIP	2.9043e-150	2.71433	0.973	0.141	5.91547e-146	16	SVIP	GLI 3
SHTN1	3.09116e-149	0.896746	0.604	0.043	6.29607e-145	16	SHTN1	GLI 3
DHCR7	1.15454e-148	1.17936	0.559	0.038	2.35157e-144	16	DHCR7	GLI 3
SECISBP2L1	1.63842e-148	2.49499	0.991	0.147	3.33714e-144	16	SECISBP2L	GLI 3
PLA2G161	4.81931e-147	2.69146	1	0.151	9.81597e-143	16	PLA2G16	GLI 3
DOCK10	3.34687e-146	1.14569	0.685	0.061	6.81691e-142	16	DOCK10	GLI 3
RAP1GDS1	1.87884e-145	1.35473	0.775	0.08	3.82681e-141	16	RAP1GDS1	GLI 3
COL18A1	4.85933e-145	1.50816	0.811	0.088	9.89748e-141	16	COL18A1	GLI 3
SQLE1	1.00927e-144	2.35642	0.91	0.123	2.05568e-140	16	SQLE	GLI 3
SHISA4	1.03932e-143	1.03923	0.757	0.075	2.11688e-139	16	SHISA4	GLI 3
SRGAP2	2.95212e-141	1.82159	0.928	0.13	6.01288e-137	16	SRGAP2	GLI 3
DNAJB2	5.32375e-141	1.80905	0.928	0.131	1.08434e-136	16	DNAJB2	GLI 3
OLFML2A1	1.25697e-140	0.896421	0.523	0.034	2.56019e-136	16	OLFML2A	GLI 3
COL28A1	2.15381e-140	1.12878	0.595	0.045	4.38688e-136	16	COL28A1	GLI 3
MSMO11	1.57806e-139	2.38222	0.919	0.13	3.21419e-135	16	MSMO1	GLI 3
C1orf1981	2.20465e-139	1.3137	0.874	0.106	4.49044e-135	16	C1orf198	GLI 3
NRXN11	8.21477e-139	0.996464	0.739	0.067	1.67318e-134	16	NRXN1	GLI 3
TAX1BP3	4.26459e-138	1.42926	0.892	0.113	8.68612e-134	16	TAX1BP3	GLI 3
PLEKHA42	2.31779e-137	2.45058	0.973	0.146	4.72087e-133	16	PLEKHA4	GLI 3
CYP51A1	7.10984e-137	0.933398	0.631	0.054	1.44813e-132	16	CYP51A1	GLI 3
TEAD11	1.45635e-135	1.47264	0.865	0.108	2.96628e-131	16	TEAD1	GLI 3
RCAN1	2.70999e-134	1.33984	0.739	0.077	5.5197e-130	16	RCAN1	GLI 3
ACER3	3.13791e-134	1.05952	0.676	0.065	6.3913e-130	16	ACER3	GLI 3
TOM1L2	1.22564e-133	0.825331	0.613	0.052	2.49639e-129	16	TOM1L2	GLI 3
PRSS35	1.0673e-132	0.960847	0.64	0.055	2.17387e-128	16	PRSS35	GLI 3
FAM19A51	2.33407e-132	1.34686	0.793	0.091	4.75403e-128	16	FAM19A5	GLI 3
TMEM97	3.30053e-131	1.32924	0.595	0.051	6.72251e-127	16	TMEM97	GLI 3
FASN	1.77011e-129	1.17125	0.667	0.066	3.60537e-125	16	FASN	GLI 3
STK10	9.0091e-129	0.89368	0.613	0.053	1.83497e-124	16	STK10	GLI 3
NKAIN31	4.93664e-128	0.818583	0.523	0.037	1.0055e-123	16	NKAIN3	GLI 3
CNP1	9.74297e-128	3.10599	0.991	0.192	1.98445e-123	16	CNP	GLI 3
CUEDC21	1.02363e-126	3.40341	1	0.207	2.08493e-122	16	CUEDC2	GLI 3
EMP22	2.59015e-126	2.69152	0.982	0.18	5.27562e-122	16	EMP2	GLI 3
CRYAB2	1.27569e-125	3.31421	1	0.196	2.59833e-121	16	CRYAB	GLI 3
BZW21	1.3309e-125	2.5331	0.964	0.166	2.71077e-121	16	BZW2	GLI 3
C9orf31	3.2839e-125	1.49623	0.919	0.135	6.68864e-121	16	C9orf3	GLI 3
FUT8	1.36514e-124	1.92122	0.955	0.156	2.78052e-120	16	FUT8	GLI 3
PMP222	1.86037e-122	5.0142	1	0.236	3.78919e-118	16	PMP22	GLI 3
LGI41	2.35735e-121	1.19608	0.766	0.089	4.80145e-117	16	LGI4	GLI 3
PTPN14	2.71603e-121	1.19296	0.658	0.068	5.532e-117	16	PTPN14	GLI 3
MICAL3	1.19452e-120	1.00399	0.586	0.053	2.433e-116	16	MICAL3	GLI 3
PPP1R9A	1.35915e-120	0.923045	0.577	0.05	2.76832e-116	16	PPP1R9A	GLI 3
ARHGEF10	1.86934e-119	1.04404	0.667	0.072	3.80748e-115	16	ARHGEF10	GLI 3
FADS11	2.69881e-119	1.14651	0.667	0.07	5.49693e-115	16	FADS1	GLI 3
CHST3	3.62531e-119	0.841051	0.55	0.046	7.38404e-115	16	CHST3	GLI 3
SC5D	8.54149e-119	1.13006	0.694	0.079	1.73973e-114	16	SC5D	GLI 3
DOK6	1.24326e-118	0.844694	0.604	0.056	2.53228e-114	16	DOK6	GLI 3
RAI14	6.20648e-118	1.13127	0.793	0.1	1.26414e-113	16	RAI14	GLI 3
SIRT2	2.61152e-117	1.50555	0.883	0.141	5.31914e-113	16	SIRT2	GLI 3
HMGCS11	2.3292e-116	2.62863	0.919	0.16	4.74412e-112	16	HMGCS1	GLI 3
CELF21	3.27398e-116	1.3487	0.802	0.107	6.66844e-112	16	CELF2	GLI 3
ACAT2	3.31048e-116	2.12364	0.757	0.102	6.74279e-112	16	ACAT2	GLI 3
INSIG12	1.19142e-115	1.49928	0.775	0.102	2.42668e-111	16	INSIG1	GLI 3
COL4A22	3.45179e-115	1.68618	0.928	0.143	7.0306e-111	16	COL4A2	GLI 3
EDNRB1	9.03173e-115	1.44311	0.73	0.081	1.83958e-110	16	EDNRB	GLI 3
LRRC8B1	1.14112e-113	0.826677	0.514	0.042	2.32423e-109	16	LRRC8B	GLI 3
INF2	7.77257e-113	1.0536	0.703	0.084	1.58312e-108	16	INF2	GLI 3
ZNF516	6.94912e-112	0.890495	0.631	0.068	1.4154e-107	16	ZNF516	GLI 3
LAMB11	7.78067e-112	2.04502	0.991	0.18	1.58477e-107	16	LAMB1	GLI 3
CTNNAL11	8.69274e-112	1.85142	0.973	0.177	1.77054e-107	16	CTNNAL1	GLI 3
CUX11	2.12043e-111	1.82514	0.946	0.172	4.3189e-107	16	CUX1	GLI 3
LDLR2	2.25744e-109	1.64937	0.766	0.106	4.59796e-105	16	LDLR	GLI 3
LAMA22	7.16191e-109	1.94421	0.865	0.131	1.45874e-104	16	LAMA2	GLI 3
SPIRE1	1.98088e-108	1.01494	0.73	0.096	4.03466e-104	16	SPIRE1	GLI 3
TSPAN14	2.08146e-108	1.01794	0.712	0.091	4.23951e-104	16	TSPAN14	GLI 3
DUSP16	1.09327e-107	0.813261	0.532	0.048	2.22678e-103	16	DUSP16	GLI 3
SSFA21	2.48206e-107	1.45782	0.847	0.133	5.05545e-103	16	SSFA2	GLI 3
LIMCH1	3.221e-107	1.65394	0.892	0.141	6.56053e-103	16	LIMCH1	GLI 3
PDRG1	1.25331e-105	0.961864	0.748	0.101	2.55274e-101	16	PDRG1	GLI 3
MME	2.90381e-105	1.76438	0.703	0.085	5.91448e-101	16	MME	GLI 3
HIST3H2A	8.47277e-105	0.808608	0.631	0.071	1.72573e-100	16	HIST3H2A	GLI 3
FGD4	1.30801e-103	0.928298	0.604	0.065	2.66416e-99	16	FGD4	GLI 3
GPR137B	5.30394e-103	0.853707	0.604	0.066	1.08031e-98	16	GPR137B	GLI 3
IGSF8	7.27208e-103	1.0403	0.649	0.08	1.48118e-98	16	IGSF8	GLI 3
TSC22D41	9.72577e-102	2.19397	0.973	0.202	1.98095e-97	16	TSC22D4	GLI 3
COL4A12	2.17159e-101	1.70174	0.874	0.138	4.4231e-97	16	COL4A1	GLI 3
NES	3.12936e-101	1.26862	0.739	0.103	6.37387e-97	16	NES	GLI 3
FAM213A	5.47879e-101	1.52959	0.856	0.144	1.11592e-96	16	FAM213A	GLI 3
PFKL	8.25137e-101	1.1906	0.901	0.158	1.68064e-96	16	PFKL	GLI 3
SPTAN1	3.0284e-100	1.85939	0.955	0.196	6.16824e-96	16	SPTAN1	GLI 3
FBLN21	2.27857e-99	1.00034	0.64	0.076	4.64099e-95	16	FBLN2	GLI 3
HES41	2.77883e-99	1.28	0.739	0.102	5.65992e-95	16	HES4	GLI 3
SYNGR1	8.68776e-99	0.83993	0.676	0.087	1.76952e-94	16	SYNGR1	GLI 3
UACA	1.00375e-98	1.32085	0.883	0.156	2.04444e-94	16	UACA	GLI 3
GLTP1	4.1558e-98	1.31427	0.856	0.148	8.46453e-94	16	GLTP	GLI 3
SGCD	6.73627e-97	0.925921	0.586	0.066	1.37204e-92	16	SGCD	GLI 3
ARHGEF40	6.67822e-96	0.94836	0.712	0.1	1.36022e-91	16	ARHGEF40	GLI 3
ENDOD1	8.57353e-96	0.803744	0.505	0.048	1.74626e-91	16	ENDOD1	GLI 3
TUBB2B1	1.26028e-95	1.82783	0.874	0.155	2.56693e-91	16	TUBB2B	GLI 3
DLC11	1.61876e-95	0.889522	0.766	0.111	3.2971e-91	16	DLC1	GLI 3
CLN81	1.72314e-95	1.10119	0.694	0.098	3.50969e-91	16	CLN8	GLI 3
MVD	2.02018e-95	1.16053	0.595	0.07	4.1147e-91	16	MVD	GLI 3
PLEC	3.81075e-95	1.1843	0.748	0.115	7.76174e-91	16	PLEC	GLI 3
EVI5	5.76388e-95	1.01374	0.784	0.126	1.17399e-90	16	EVI5	GLI 3
CEMIP2	5.9315e-95	1.56882	0.73	0.111	1.20813e-90	16	CEMIP2	GLI 3
COX19	1.27596e-94	0.994756	0.658	0.087	2.59888e-90	16	COX19	GLI 3
TRPM31	3.26745e-94	0.973319	0.649	0.08	6.65514e-90	16	TRPM3	GLI 3
RBM43	7.59724e-94	0.82626	0.631	0.079	1.5474e-89	16	RBM43	GLI 3
PLEKHB21	5.2441e-93	0.965787	0.748	0.116	1.06812e-88	16	PLEKHB2	GLI 3
GPM6B1	1.24258e-92	1.7676	0.982	0.204	2.53088e-88	16	GPM6B	GLI 3
MID1IP1	1.55811e-92	1.06141	0.766	0.12	3.17356e-88	16	MID1IP1	GLI 3
SGCB	2.23046e-92	1.12866	0.811	0.141	4.54299e-88	16	SGCB	GLI 3
SCCPDH1	5.64987e-92	1.2812	0.865	0.163	1.15077e-87	16	SCCPDH	GLI 3
CARS	1.29683e-91	0.858814	0.523	0.055	2.64139e-87	16	CARS	GLI 3
AFAP1L21	3.65045e-90	0.85561	0.667	0.089	7.43523e-86	16	AFAP1L2	GLI 3
CAVIN3	5.05175e-90	1.1598	0.658	0.089	1.02894e-85	16	CAVIN3	GLI 3
SERPINB91	6.97692e-89	0.856233	0.532	0.059	1.42106e-84	16	SERPINB9	GLI 3
MPRIP	8.83433e-89	1.13945	0.784	0.135	1.79938e-84	16	MPRIP	GLI 3
YPEL2	9.41628e-89	0.963802	0.703	0.105	1.91791e-84	16	YPEL2	GLI 3
DST1	2.07682e-88	1.59647	0.946	0.195	4.23007e-84	16	DST	GLI 3
EMID12	5.88032e-88	1.02944	0.748	0.116	1.1977e-83	16	EMID1	GLI 3
FBLN5	7.62212e-88	0.850211	0.532	0.058	1.55247e-83	16	FBLN5	GLI 3
CSRP2	3.31157e-87	1.27249	0.775	0.128	6.745e-83	16	CSRP2	GLI 3
TMEM87A	4.43561e-86	1.12456	0.811	0.151	9.03445e-82	16	TMEM87A	GLI 3
SLC12A21	3.20474e-85	1.29365	0.811	0.144	6.52742e-81	16	SLC12A2	GLI 3
MAP3K4	7.31097e-85	0.864289	0.613	0.085	1.4891e-80	16	MAP3K4	GLI 3
LAMC11	1.18235e-84	1.28344	0.748	0.125	2.4082e-80	16	LAMC1	GLI 3
UTRN	3.47526e-83	1.32456	0.82	0.157	7.0784e-79	16	UTRN	GLI 3
NR4A12	4.43742e-83	1.77286	0.829	0.165	9.03814e-79	16	NR4A1	GLI 3
LCORL	7.14524e-83	0.890921	0.595	0.08	1.45534e-78	16	LCORL	GLI 3
ETFB	1.3595e-82	1.6183	0.964	0.23	2.76903e-78	16	ETFB	GLI 3
ARHGAP10	1.53397e-82	1.05243	0.811	0.15	3.12439e-78	16	ARHGAP10	GLI 3
MATN21	1.53411e-82	0.937906	0.667	0.097	3.12468e-78	16	MATN2	GLI 3
ANKRD28	1.65024e-82	1.34797	0.748	0.129	3.3612e-78	16	ANKRD28	GLI 3
MTHFR	2.87882e-81	0.813256	0.532	0.065	5.86359e-77	16	MTHFR	GLI 3
GRASP1	2.95895e-81	1.14392	0.658	0.101	6.02679e-77	16	GRASP	GLI 3
CDC42SE11	1.48458e-80	1.13205	0.82	0.16	3.0238e-76	16	CDC42SE1	GLI 3
NEDD9	1.72127e-80	1.35009	0.766	0.142	3.50588e-76	16	NEDD9	GLI 3
ATP1A21	8.06571e-80	1.29847	0.892	0.169	1.64282e-75	16	ATP1A2	GLI 3
PGP	2.46907e-79	0.831691	0.649	0.1	5.02901e-75	16	PGP	GLI 3
CAP1	1.04349e-78	1.53383	0.946	0.228	2.12539e-74	16	CAP1	GLI 3
CLIC41	5.03287e-78	1.2148	0.856	0.178	1.0251e-73	16	CLIC4	GLI 3
ABHD17A	9.43512e-78	1.0948	0.856	0.178	1.92175e-73	16	ABHD17A	GLI 3
MAP3K11	1.00255e-77	0.884139	0.568	0.077	2.04199e-73	16	MAP3K11	GLI 3
ZNF706	3.36514e-77	1.49964	0.964	0.248	6.85411e-73	16	ZNF706	GLI 3
FNTA	3.64858e-77	0.941313	0.838	0.172	7.43142e-73	16	FNTA	GLI 3
RASGEF1B1	4.74123e-77	0.987075	0.703	0.115	9.65693e-73	16	RASGEF1B	GLI 3
EGR2	4.81213e-77	1.15625	0.631	0.095	9.80134e-73	16	EGR2	GLI 3
PLOD3	8.22748e-77	0.87114	0.631	0.099	1.67577e-72	16	PLOD3	GLI 3
2010-09-01	4.38739e-76	0.88577	0.712	0.122	8.93623e-72	16	2010-09-01	GLI 3
CSRP11	6.26672e-76	0.885212	0.676	0.107	1.27641e-71	16	CSRP1	GLI 3
METRNL1	6.46629e-76	0.965576	0.901	0.191	1.31705e-71	16	METRNL	GLI 3
IP6K2	7.05681e-76	1.35808	0.775	0.158	1.43733e-71	16	IP6K2	GLI 3
SELENOS	1.21727e-75	1.17437	0.856	0.186	2.47934e-71	16	SELENOS	GLI 3
PON21	8.07427e-75	1.07387	0.757	0.144	1.64457e-70	16	PON2	GLI 3
FDFT1	8.97019e-75	1.27963	0.658	0.112	1.82705e-70	16	FDFT1	GLI 3
UBXN2A1	3.7786e-74	0.878905	0.739	0.137	7.69626e-70	16	UBXN2A	GLI 3
TUBB2A	5.61304e-74	1.87559	0.892	0.222	1.14326e-69	16	TUBB2A	GLI 3
ADAMTS9	1.18311e-73	0.895141	0.649	0.103	2.40975e-69	16	ADAMTS9	GLI 3
IDI1	1.29749e-73	1.85345	0.856	0.204	2.64272e-69	16	IDI1	GLI 3
QKI1	1.30385e-73	1.97788	0.982	0.304	2.65568e-69	16	QKI	GLI 3
GTF2F2	4.90775e-73	0.815444	0.694	0.123	9.99611e-69	16	GTF2F2	GLI 3
FRYL1	8.85594e-73	0.952056	0.649	0.11	1.80378e-68	16	FRYL	GLI 3
RHOBTB3	1.05739e-72	1.6906	0.973	0.264	2.15368e-68	16	RHOBTB3	GLI 3
MGLL	1.18921e-72	0.976241	0.505	0.064	2.42219e-68	16	MGLL	GLI 3
MRPL43	1.61767e-72	1.09007	0.829	0.183	3.29487e-68	16	MRPL43	GLI 3
PUF601	1.64444e-72	1.09205	0.847	0.189	3.3494e-68	16	PUF60	GLI 3
CD151	5.28246e-72	1.01657	0.847	0.181	1.07593e-67	16	CD151	GLI 3
USP531	6.03363e-72	0.916596	0.703	0.124	1.22893e-67	16	USP53	GLI 3
VCAN1	1.02824e-71	1.02539	0.865	0.172	2.09432e-67	16	VCAN	GLI 3
FXYD6	1.94922e-71	1.08003	0.829	0.171	3.97017e-67	16	FXYD6	GLI 3
ARPC1B1	2.72591e-71	1.12264	0.901	0.191	5.55212e-67	16	ARPC1B	GLI 3
CERS2	4.43105e-71	0.969422	0.748	0.149	9.02516e-67	16	CERS2	GLI 3
IGF2BP21	4.76346e-71	0.99914	0.739	0.144	9.70222e-67	16	IGF2BP2	GLI 3
KLF131	5.40207e-71	1.15306	0.784	0.164	1.10029e-66	16	KLF13	GLI 3
NEAT11	9.64148e-71	1.44031	0.982	0.252	1.96378e-66	16	NEAT1	GLI 3
TGFBR3	1.16757e-70	0.939352	0.577	0.084	2.37811e-66	16	TGFBR3	GLI 3
SLC22A17	8.54405e-70	0.810773	0.694	0.127	1.74025e-65	16	SLC22A17	GLI 3
HAGH1	1.19796e-69	0.828823	0.739	0.144	2.44001e-65	16	HAGH	GLI 3
ID42	1.22309e-69	1.46809	0.784	0.161	2.49119e-65	16	ID4	GLI 3
ERG28	4.27317e-69	0.907605	0.613	0.103	8.70359e-65	16	ERG28	GLI 3
FEZ1	5.87525e-69	0.826228	0.775	0.155	1.19667e-64	16	FEZ1	GLI 3
USF2	1.39568e-68	0.8093	0.766	0.158	2.84271e-64	16	USF2	GLI 3
GAB11	8.73729e-68	0.835114	0.631	0.106	1.77961e-63	16	GAB1	GLI 3
POMGNT1	7.10436e-67	0.809384	0.505	0.072	1.44702e-62	16	POMGNT1	GLI 3
TMEM30A	9.07999e-67	0.91604	0.703	0.138	1.84941e-62	16	TMEM30A	GLI 3
OSBPL1A	1.99303e-66	0.81652	0.739	0.149	4.0594e-62	16	OSBPL1A	GLI 3
MALAT15	4.62735e-66	2.40727	1	0.526	9.42499e-62	16	MALAT1	GLI 3
CLDND1	5.1822e-66	0.98735	0.784	0.176	1.05551e-61	16	CLDND1	GLI 3
UTP11	2.00923e-65	1.05921	0.739	0.158	4.0924e-61	16	UTP11	GLI 3
STARD3	2.47634e-65	0.834923	0.505	0.073	5.04381e-61	16	STARD3	GLI 3
MAP1LC3A	4.75051e-65	1.11232	0.865	0.206	9.67584e-61	16	MAP1LC3A	GLI 3
TJP1	1.02722e-64	1.10322	0.919	0.228	2.09224e-60	16	TJP1	GLI 3
KATNBL1	1.27194e-64	0.804845	0.685	0.138	2.59069e-60	16	KATNBL1	GLI 3
FXYD11	1.61263e-64	0.915126	0.82	0.174	3.28461e-60	16	FXYD1	GLI 3
ATP9B	2.24642e-64	0.838754	0.532	0.082	4.5755e-60	16	ATP9B	GLI 3
PTGDS2	4.0121e-64	1.38289	0.946	0.253	8.17184e-60	16	PTGDS	GLI 3
EPB41L21	4.72433e-64	1.42557	0.928	0.254	9.62252e-60	16	EPB41L2	GLI 3
OXR1	4.72925e-64	0.901156	0.739	0.155	9.63254e-60	16	OXR1	GLI 3
HSD17B12	3.47984e-63	0.899698	0.775	0.173	7.08774e-59	16	HSD17B12	GLI 3
USP16	6.50353e-63	0.95075	0.784	0.176	1.32464e-58	16	USP16	GLI 3
FDPS	1.10032e-62	1.29128	0.802	0.191	2.24114e-58	16	FDPS	GLI 3
SLC25A25	1.12249e-62	1.10295	0.586	0.105	2.28628e-58	16	SLC25A25	GLI 3
PGRMC11	1.37334e-62	1.22873	0.946	0.251	2.79722e-58	16	PGRMC1	GLI 3
CSNK1G3	2.32366e-62	0.829461	0.712	0.148	4.73283e-58	16	CSNK1G3	GLI 3
ZKSCAN1	2.75713e-62	0.970357	0.712	0.148	5.61573e-58	16	ZKSCAN1	GLI 3
CDKN1C	3.36093e-62	1.48668	0.964	0.275	6.84554e-58	16	CDKN1C	GLI 3
KRAS	6.25059e-62	1.16489	0.757	0.177	1.27312e-57	16	KRAS	GLI 3
RDH11	8.62142e-62	0.857737	0.694	0.143	1.75601e-57	16	RDH11	GLI 3
ATP1A11	1.83968e-61	1.02004	0.829	0.191	3.74705e-57	16	ATP1A1	GLI 3
ZEB22	2.36169e-61	0.872366	0.919	0.219	4.81029e-57	16	ZEB2	GLI 3
COMT1	4.82811e-61	0.989139	0.919	0.236	9.83388e-57	16	COMT	GLI 3
AHNAK1	7.48021e-61	1.12554	0.892	0.225	1.52357e-56	16	AHNAK	GLI 3
FMNL2	9.07843e-61	0.921172	0.793	0.18	1.84909e-56	16	FMNL2	GLI 3
MAP4	1.46934e-60	1.0657	0.892	0.234	2.99274e-56	16	MAP4	GLI 3
HPF1	5.45047e-60	0.845456	0.721	0.154	1.11015e-55	16	HPF1	GLI 3
METRN1	6.71253e-60	0.91028	0.91	0.217	1.36721e-55	16	METRN	GLI 3
PITHD1	1.46983e-58	1.23467	0.757	0.186	2.99376e-54	16	PITHD1	GLI 3
SLC6A8	1.66537e-58	0.817915	0.532	0.091	3.39202e-54	16	SLC6A8	GLI 3
NR2F21	4.91771e-58	0.912312	0.838	0.193	1.00164e-53	16	NR2F2	GLI 3
CRYBG3	7.80848e-58	0.82483	0.568	0.1	1.59043e-53	16	CRYBG3	GLI 3
MAML21	9.16611e-58	0.842562	0.721	0.159	1.86695e-53	16	MAML2	GLI 3
MEG34	1.43099e-57	1.11815	0.784	0.169	2.91464e-53	16	MEG3	GLI 3
UBL31	6.34091e-57	1.09197	0.748	0.179	1.29152e-52	16	UBL3	GLI 3
SH3BP5	1.6152e-56	0.927323	0.901	0.241	3.28984e-52	16	SH3BP5	GLI 3
TMED10	2.73563e-56	0.844186	0.91	0.245	5.57192e-52	16	TMED10	GLI 3
KCNQ1OT13	1.14871e-54	1.28135	0.811	0.197	2.33969e-50	16	KCNQ1OT1	GLI 3
TMBIM6	1.30815e-54	1.4599	0.991	0.345	2.66444e-50	16	TMBIM6	GLI 3
GABPB1-AS1	2.37207e-54	0.983477	0.586	0.114	4.83143e-50	16	GABPB1-AS1	GLI 3
PRNP2	3.4651e-54	0.829843	0.793	0.195	7.05772e-50	16	PRNP	GLI 3
ACSL31	8.93386e-54	1.12458	0.784	0.2	1.81965e-49	16	ACSL3	GLI 3
SERTAD14	4.03228e-53	1.36439	0.802	0.206	8.21296e-49	16	SERTAD1	GLI 3
C11orf962	4.19954e-53	1.22789	0.73	0.162	8.55363e-49	16	C11orf96	GLI 3
TCF25	6.66123e-53	0.824669	0.946	0.276	1.35676e-48	16	TCF25	GLI 3
POLR2F	1.6616e-52	0.808718	0.856	0.227	3.38435e-48	16	POLR2F	GLI 3
TNRC6B	1.06899e-51	0.82868	0.793	0.202	2.17733e-47	16	TNRC6B	GLI 3
FIS1	1.89785e-51	0.812621	0.892	0.262	3.86554e-47	16	FIS1	GLI 3
RDX	2.58707e-51	0.898303	0.901	0.261	5.26935e-47	16	RDX	GLI 3
ARID5B2	2.71193e-51	1.32556	0.856	0.237	5.52367e-47	16	ARID5B	GLI 3
NRP22	2.71399e-51	0.886721	0.784	0.18	5.52785e-47	16	NRP2	GLI 3
LITAF	3.50841e-51	0.892135	0.91	0.255	7.14592e-47	16	LITAF	GLI 3
PFDN2	3.71117e-51	1.18424	0.82	0.242	7.55891e-47	16	PFDN2	GLI 3
PARP1	5.57979e-51	0.950607	0.757	0.193	1.13649e-46	16	PARP1	GLI 3
ERF1	1.6277e-50	0.804152	0.649	0.145	3.31531e-46	16	ERF	GLI 3
SLC38A24	2.14366e-50	1.00799	0.919	0.253	4.3662e-46	16	SLC38A2	GLI 3
UBE2S1	1.87924e-49	1.11916	0.874	0.252	3.82764e-45	16	UBE2S	GLI 3
RHEB	3.67028e-48	0.973909	0.937	0.298	7.47562e-44	16	RHEB	GLI 3
FLRT31	3.69051e-48	1.14772	0.604	0.129	7.51683e-44	16	FLRT3	GLI 3
S100A61	5.02671e-47	1.03206	0.919	0.279	1.02384e-42	16	S100A6	GLI 3
SPCS2	8.0409e-47	0.833133	0.946	0.292	1.63777e-42	16	SPCS2	GLI 3
IFRD13	3.74363e-46	0.926377	0.775	0.204	7.62502e-42	16	IFRD1	GLI 3
VAMP21	1.00787e-45	0.819363	0.766	0.211	2.05282e-41	16	VAMP2	GLI 3
H2AFJ	3.55271e-45	0.846137	0.811	0.236	7.23617e-41	16	H2AFJ	GLI 3
MAF1	1.51217e-44	0.943875	0.946	0.291	3.07998e-40	16	MAF	GLI 3
RHOB1	1.54931e-44	1.23142	0.874	0.271	3.15564e-40	16	RHOB	GLI 3
XIST2	3.03638e-43	0.804977	0.595	0.131	6.18449e-39	16	XIST	GLI 3
ZFAND51	5.71155e-43	1.04288	0.901	0.297	1.16333e-38	16	ZFAND5	GLI 3
LMNA1	8.32993e-43	1.60249	0.838	0.276	1.69664e-38	16	LMNA	GLI 3
DYNLRB1	1.99499e-41	0.975139	0.892	0.315	4.06339e-37	16	DYNLRB1	GLI 3
KIF5B	2.19988e-41	0.916904	0.829	0.272	4.48072e-37	16	KIF5B	GLI 3
SBDS1	3.24436e-41	0.906675	0.901	0.298	6.60811e-37	16	SBDS	GLI 3
SEMA5A	4.14958e-41	0.988596	0.523	0.113	8.45186e-37	16	SEMA5A	GLI 3
CD813	4.6579e-41	1.2091	0.982	0.371	9.48721e-37	16	CD81	GLI 3
SARAF	6.58891e-40	0.81288	0.91	0.304	1.34203e-35	16	SARAF	GLI 3
PEBP12	1.63705e-39	1.25718	0.982	0.437	3.33435e-35	16	PEBP1	GLI 3
DDX17	5.49449e-39	0.976821	0.946	0.345	1.11912e-34	16	DDX17	GLI 3
PPP1R15A2	8.8498e-39	1.10413	0.865	0.282	1.80253e-34	16	PPP1R15A	GLI 3
TUBA1A2	1.22731e-38	1.34203	0.991	0.485	2.49978e-34	16	TUBA1A	GLI 3
VDAC2	1.29457e-38	0.964984	0.856	0.301	2.63678e-34	16	VDAC2	GLI 3
MLF11	2.64607e-38	0.961586	0.568	0.141	5.38953e-34	16	MLF1	GLI 3
KLF62	2.92221e-38	0.976104	0.829	0.268	5.95196e-34	16	KLF6	GLI 3
SLC3A22	8.77402e-38	1.01526	0.766	0.24	1.78709e-33	16	SLC3A2	GLI 3
ANXA22	1.22974e-36	1.18593	0.982	0.404	2.50473e-32	16	ANXA2	GLI 3
FOSB5	5.57839e-36	1.24885	0.784	0.251	1.13621e-31	16	FOSB	GLI 3
EIF52	7.86506e-36	0.948814	0.874	0.298	1.60196e-31	16	EIF5	GLI 3
DYNLL1	1.46814e-35	1.29362	0.973	0.54	2.99031e-31	16	DYNLL1	GLI 3
JUND4	4.26476e-35	1.82999	0.901	0.505	8.68646e-31	16	JUND	GLI 3
H2AFZ2	2.03991e-34	0.82038	0.91	0.313	4.1549e-30	16	H2AFZ	GLI 3
ZFP36L2	2.27761e-34	1.1559	0.919	0.348	4.63903e-30	16	ZFP36L2	GLI 3
EIF1B1	1.45496e-33	0.871325	0.865	0.32	2.96347e-29	16	EIF1B	GLI 3
MAFF4	1.69135e-32	0.913354	0.64	0.187	3.44495e-28	16	MAFF	GLI 3
SON1	3.02631e-32	0.863645	0.973	0.372	6.16398e-28	16	SON	GLI 3
PLCG2	1.82269e-30	1.32259	0.883	0.312	3.71245e-26	16	PLCG2	GLI 3
STMN12	1.58806e-29	0.937037	0.991	0.463	3.23457e-25	16	STMN1	GLI 3
ATF33	2.14554e-29	1.15057	0.721	0.252	4.37004e-25	16	ATF3	GLI 3
DDX54	3.24475e-23	0.86479	0.982	0.464	6.60891e-19	16	DDX5	GLI 3
2004-06-01	4.66739e-23	1.24856	0.892	0.431	9.50655e-19	16	JUN	GLI 3
CALM2	6.0286e-22	0.850821	0.991	0.534	1.2279e-17	16	CALM2	GLI 3
GPC3	5.69876e-158	2.57629	0.602	0.04	1.16072e-153	17	GPC3	BAS
C7	8.72783e-136	2.96684	0.583	0.044	1.77768e-131	17	C7	BAS
CLDN111	1.77285e-107	3.45465	0.631	0.068	3.61093e-103	17	CLDN11	BAS
COL6A31	2.02933e-102	2.51432	0.641	0.073	4.13334e-98	17	COL6A3	BAS
APOD1	9.10551e-90	2.94438	0.825	0.145	1.85461e-85	17	APOD	BAS
ISLR1	9.45423e-69	2.23657	0.583	0.09	1.92564e-64	17	ISLR	BAS
SPARCL11	2.5889e-61	2.29138	0.825	0.21	5.27308e-57	17	SPARCL1	BAS
DCN2	3.64997e-57	2.59864	0.825	0.246	7.43425e-53	17	DCN	BAS
COLEC122	8.43993e-57	2.26724	0.806	0.217	1.71905e-52	17	COLEC12	BAS
COL3A12	3.19822e-55	2.92314	0.932	0.411	6.51413e-51	17	COL3A1	BAS
OGN4	1.05541e-49	2.10551	0.932	0.337	2.14966e-45	17	OGN	BAS
LUM	3.45939e-47	1.99318	0.563	0.108	7.04608e-43	17	LUM	BAS
COL1A13	1.11631e-45	1.68034	0.971	0.465	2.27369e-41	17	COL1A1	BAS
COL1A24	3.80331e-45	1.87997	0.981	0.594	7.74659e-41	17	COL1A2	BAS
CXCL12	4.58437e-43	1.65424	0.534	0.109	9.33745e-39	17	CXCL12	BAS
CYP1B12	2.05614e-40	2.02906	0.621	0.161	4.18795e-36	17	CYP1B1	BAS
PDGFRA2	1.14476e-39	1.93729	0.573	0.138	2.33165e-35	17	PDGFRA	BAS
CLU1	7.96952e-37	3.55985	0.612	0.178	1.62323e-32	17	CLU	BAS
FIBIN1	1.8549e-36	1.61964	0.505	0.114	3.77805e-32	17	FIBIN	BAS
PTGDS3	1.44426e-34	3.34611	0.718	0.257	2.94167e-30	17	PTGDS	BAS
MGP4	2.77623e-34	1.7402	0.825	0.337	5.65463e-30	17	MGP	BAS
OLFML3	7.50831e-33	1.48891	0.505	0.123	1.52929e-28	17	OLFML3	BAS
CFH2	7.92066e-31	1.37308	0.534	0.141	1.61328e-26	17	CFH	BAS
PLTP1	9.57482e-31	1.7921	0.524	0.145	1.9502e-26	17	PLTP	BAS
CPE4	4.93484e-30	1.38444	0.777	0.274	1.00513e-25	17	CPE	BAS
ABCA82	2.9588e-29	1.77748	0.515	0.145	6.02649e-25	17	ABCA8	BAS
PCOLCE2	9.04535e-29	1.677	0.641	0.214	1.84236e-24	17	PCOLCE	BAS
LAMA23	2.29445e-28	1.81578	0.505	0.138	4.67334e-24	17	LAMA2	BAS
COL6A13	2.76383e-25	1.8993	0.65	0.252	5.62937e-21	17	COL6A1	BAS
FN11	7.66601e-25	1.59104	0.631	0.229	1.56141e-20	17	FN1	BAS
COL6A23	8.97747e-25	1.55319	0.68	0.261	1.82853e-20	17	COL6A2	BAS
ARL4A	3.44443e-24	1.84481	0.553	0.206	7.01562e-20	17	ARL4A	BAS
CPXM12	1.26387e-23	1.51713	0.534	0.183	2.57425e-19	17	CPXM1	BAS
PTN3	3.88102e-23	1.18707	0.913	0.541	7.90485e-19	17	PTN	BAS
COL5A2	7.86031e-23	1.59863	0.515	0.171	1.60099e-18	17	COL5A2	BAS
ZIC22	3.72218e-22	1.38247	0.505	0.166	7.58134e-18	17	ZIC2	BAS
ATP1A22	1.52495e-21	1.79412	0.505	0.177	3.10601e-17	17	ATP1A2	BAS
LRP12	2.63673e-21	1.71464	0.583	0.231	5.3705e-17	17	LRP1	BAS
LHFPL61	7.08319e-20	1.51706	0.612	0.264	1.4427e-15	17	LHFPL6	BAS
MMP22	1.64269e-17	1.48013	0.534	0.214	3.34583e-13	17	MMP2	BAS
PGRMC12	3.54309e-17	1.25801	0.583	0.259	7.21656e-13	17	PGRMC1	BAS
NR2F13	6.01253e-17	1.21923	0.66	0.307	1.22463e-12	17	NR2F1	BAS
MDK	9.98861e-17	1.15096	0.757	0.42	2.03448e-12	17	MDK	BAS
APOE1	2.85345e-16	1.49163	0.583	0.25	5.8119e-12	17	APOE	BAS
LAPTM4A3	2.84894e-14	1.22738	0.65	0.36	5.80272e-10	17	LAPTM4A	BAS
GMDS	1.25473e-13	0.915898	0.524	0.224	2.55564e-09	17	GMDS	BAS
IFITM31	3.99375e-13	1.02534	0.748	0.466	8.13448e-09	17	IFITM3	BAS
CALR1	4.73797e-13	0.999959	0.738	0.412	9.65031e-09	17	CALR	BAS
CEBPD2	7.33994e-13	0.856217	0.748	0.419	1.495e-08	17	CEBPD	BAS
VIM1	2.66925e-12	0.848257	1	0.863	5.43673e-08	17	VIM	BAS
IGFBP21	1.73612e-11	0.840341	0.583	0.283	3.53612e-07	17	IGFBP2	BAS
CD814	9.95617e-11	1.00759	0.66	0.378	2.02787e-06	17	CD81	BAS
P4HA1	3.22681e-10	1.07752	0.515	0.259	6.57238e-06	17	P4HA1	BAS
FOS4	5.49554e-10	1.12171	0.699	0.454	1.11933e-05	17	FOS	BAS
TMEM59	5.87573e-09	0.900683	0.573	0.33	0.000119677	17	TMEM59	BAS
HSPA55	1.15448e-08	0.853233	0.641	0.379	0.000235144	17	HSPA5	BAS
ADD3	4.623e-08	0.876781	0.505	0.281	0.000941612	17	ADD3	BAS
JUNB4	6.35699e-07	0.971755	0.563	0.374	0.0129479	17	JUNB	BAS
PDIA31	1.13183e-06	0.915416	0.573	0.351	0.023053	17	PDIA3	BAS
MALAT16	0.000978053	0.825971	0.66	0.533	1	17	MALAT1	BAS
S100A1	0	5.8144	0.823	0.021	0	18	S100A1	SE
FBXO2	3.12339e-289	3.99288	0.729	0.027	6.36172e-285	18	FBXO2	SE
EPCAM	7.40242e-164	2.76149	0.521	0.026	1.50773e-159	18	EPCAM	SE
CD24	4.08117e-90	2.02362	0.562	0.056	8.31252e-86	18	CD24	SE
SCG5	7.91128e-71	2.14443	0.5	0.061	1.61137e-66	18	SCG5	SE
S100A131	2.16804e-50	3.7228	0.823	0.279	4.41586e-46	18	S100A13	SE
CKB	9.16408e-41	1.70633	0.604	0.143	1.86654e-36	18	CKB	SE
SYNE2	8.11292e-34	2.21437	0.5	0.12	1.65244e-29	18	SYNE2	SE
ATP1B12	1.09608e-30	2.38022	0.552	0.167	2.23251e-26	18	ATP1B1	SE
SPARCL12	8.38779e-29	2.55905	0.615	0.214	1.70843e-24	18	SPARCL1	SE
SKP1	1.32355e-27	2.01618	0.844	0.55	2.69581e-23	18	SKP1	SE
TUBB4B1	1.54831e-23	1.89081	0.625	0.262	3.15361e-19	18	TUBB4B	SE
ATP1A12	2.81667e-20	2.08359	0.51	0.198	5.73699e-16	18	ATP1A1	SE
MIA1	1.66076e-17	2.52536	0.573	0.28	3.38263e-13	18	MIA	SE
CANX	3.95491e-14	1.26298	0.594	0.304	8.05537e-10	18	CANX	SE
HSP90B12	9.00913e-14	1.70387	0.667	0.416	1.83498e-09	18	HSP90B1	SE
HSPA56	5.18502e-13	1.56105	0.646	0.379	1.05609e-08	18	HSPA5	SE
METRN2	5.74709e-13	1.3477	0.5	0.225	1.17057e-08	18	METRN	SE
PDIA32	9.15051e-12	1.22591	0.615	0.351	1.86378e-07	18	PDIA3	SE
CALM21	9.48742e-11	1.04655	0.771	0.539	1.9324e-06	18	CALM2	SE
PRDX1	2.26971e-10	0.994484	0.698	0.438	4.62294e-06	18	PRDX1	SE
CALM11	9.73884e-10	1.27525	0.708	0.483	1.98361e-05	18	CALM1	SE
CALR2	2.31355e-08	0.897697	0.635	0.414	0.000471224	18	CALR	SE
ITM2B2	3.45025e-08	0.808573	0.771	0.568	0.000702748	18	ITM2B	SE
SARAF1	4.60034e-08	1.11054	0.5	0.312	0.000936997	18	SARAF	SE
YWHAZ	3.15707e-07	0.866062	0.562	0.35	0.00643031	18	YWHAZ	SE
TMEM591	3.99174e-07	0.926385	0.521	0.332	0.00813038	18	TMEM59	SE
MTRNR2L8	2.84338e-06	0.865049	0.542	0.368	0.057914	18	MTRNR2L8	SE
YWHAB	0.000118114	0.892663	0.5	0.346	1	18	YWHAB	SE
UQCRQ	0.000249658	0.889827	0.542	0.383	1	18	UQCRQ	SE
ACP5	0	5.45149	0.793	0.025	0	19	ACP5	OSC
MMP9	3.34257e-149	4.71522	0.517	0.026	6.80815e-145	19	MMP9	OSC
CD681	1.28803e-112	3.39407	0.736	0.079	2.62346e-108	19	CD68	OSC
RGS101	5.63434e-99	4.18039	0.839	0.133	1.1476e-94	19	RGS10	OSC
CKB1	4.92458e-93	4.75088	0.828	0.141	1.00304e-88	19	CKB	OSC
CTSK	3.19425e-88	5.26479	0.851	0.163	6.50605e-84	19	CTSK	OSC
S100A4	1.6407e-75	3.30454	0.54	0.062	3.34178e-71	19	S100A4	OSC
SPP1	9.66401e-58	3.20477	0.862	0.237	1.96836e-53	19	SPP1	OSC
CST31	3.4954e-56	4.2328	0.989	0.524	7.11944e-52	19	CST3	OSC
CSTB	7.62778e-48	3.86975	0.839	0.32	1.55363e-43	19	CSTB	OSC
TYROBP2	4.71092e-44	1.8463	0.598	0.109	9.5952e-40	19	TYROBP	OSC
NPC21	3.09537e-30	2.68582	0.701	0.287	6.30466e-26	19	NPC2	OSC
LGALS31	7.38173e-29	2.58869	0.563	0.172	1.50351e-24	19	LGALS3	OSC
ATP6V1F	7.84479e-27	2.29087	0.69	0.299	1.59783e-22	19	ATP6V1F	OSC
ATP6V1G1	8.71879e-26	2.38529	0.724	0.364	1.77584e-21	19	ATP6V1G1	OSC
ATP6V1E1	4.31554e-23	2.44391	0.517	0.171	8.78989e-19	19	ATP6V1E1	OSC
SLC25A51	8.71774e-22	1.95715	0.678	0.332	1.77563e-17	19	SLC25A5	OSC
B2M4	9.7186e-21	1.48176	0.828	0.505	1.97948e-16	19	B2M	OSC
UQCRB	1.69601e-19	1.45357	0.839	0.588	3.45444e-15	19	UQCRB	OSC
GAPDH1	6.77179e-19	1.4098	0.885	0.763	1.37928e-14	19	GAPDH	OSC
COX4I1	5.81911e-17	1.55346	0.747	0.498	1.18524e-12	19	COX4I1	OSC
UQCRH	7.11342e-17	1.48403	0.747	0.467	1.44886e-12	19	UQCRH	OSC
ATP5MG	1.20202e-15	1.33596	0.759	0.514	2.44827e-11	19	ATP5MG	OSC
ATP6V0E1	5.59895e-15	2.11613	0.575	0.313	1.14039e-10	19	ATP6V0E1	OSC
CTSD1	1.27391e-13	2.01206	0.54	0.283	2.59469e-09	19	CTSD	OSC
YBX1	6.80908e-13	1.19114	0.828	0.656	1.38687e-08	19	YBX1	OSC
RPL8	1.25151e-12	0.84438	0.897	0.78	2.54908e-08	19	RPL8	OSC
COX7C	2.26039e-12	1.29791	0.747	0.552	4.60397e-08	19	COX7C	OSC
COX7B	9.89208e-12	1.42924	0.609	0.376	2.01482e-07	19	COX7B	OSC
ARPC31	1.84949e-11	1.36031	0.632	0.402	3.76704e-07	19	ARPC3	OSC
SLC25A6	1.58445e-10	1.05437	0.69	0.486	3.22721e-06	19	SLC25A6	OSC
UBA52	2.07862e-10	0.910567	0.851	0.741	4.23374e-06	19	UBA52	OSC
ATP5MD	1.813e-09	1.44741	0.609	0.427	3.69271e-05	19	ATP5MD	OSC
ARPC2	1.93573e-09	1.43451	0.575	0.369	3.94269e-05	19	ARPC2	OSC
ATOX1	2.35132e-09	1.3458	0.517	0.291	4.78917e-05	19	ATOX1	OSC
ATP5F1E	1.13838e-08	0.821282	0.793	0.728	0.000231866	19	ATP5F1E	OSC
ATP5MC2	3.05622e-08	1.07539	0.632	0.461	0.00062249	19	ATP5MC2	OSC
EIF3K	3.76995e-08	1.14721	0.552	0.354	0.000767864	19	EIF3K	OSC
S100A101	4.14191e-08	1.25846	0.586	0.347	0.000843625	19	S100A10	OSC
COX5B	7.02528e-08	1.1323	0.563	0.378	0.00143091	19	COX5B	OSC
ATP5ME	1.18646e-07	1.19011	0.609	0.457	0.00241659	19	ATP5ME	OSC
ATP5F1B	1.18866e-07	1.53573	0.529	0.366	0.00242107	19	ATP5F1B	OSC
ATP5MC3	1.48641e-07	1.27496	0.54	0.368	0.00302753	19	ATP5MC3	OSC
EEF1B22	5.34142e-07	0.806017	0.667	0.488	0.0108794	19	EEF1B2	OSC
ATP5PO	1.05268e-06	1.11091	0.506	0.337	0.021441	19	ATP5PO	OSC
COX6B1	2.40137e-06	1.00747	0.575	0.437	0.0489112	19	COX6B1	OSC
ENO1	2.54229e-06	1.00491	0.598	0.431	0.0517813	19	ENO1	OSC
PFN11	5.79327e-06	1.16961	0.552	0.402	0.117997	19	PFN1	OSC
ATP5MF	2.93954e-05	0.929341	0.529	0.389	0.598726	19	ATP5MF	OSC
NDUFA4	4.2029e-05	0.841203	0.609	0.53	0.856047	19	NDUFA4	OSC
COX8A	4.21825e-05	0.974485	0.529	0.391	0.859172	19	COX8A	OSC
S100A8	0	7.83559	0.77	0.006	0	20	S100A8	MAC 2
S100A9	0	6.95281	0.757	0.008	0	20	S100A9	MAC 2
LYZ	0	6.00643	0.919	0.022	0	20	LYZ	MAC 2
MNDA	0	3.85575	0.797	0.016	0	20	MNDA	MAC 2
RETN	0	3.77972	0.703	0.009	0	20	RETN	MAC 2
CSF3R	0	2.90705	0.716	0.016	0	20	CSF3R	MAC 2
S100P	0	2.88983	0.662	0.004	0	20	S100P	MAC 2
MS4A3	0	2.73294	0.514	0.002	0	20	MS4A3	MAC 2
AC245128.3	0	2.70371	0.527	0.004	0	20	AC245128.3	MAC 2
CLEC12A	0	2.66623	0.608	0.001	0	20	CLEC12A	MAC 2
NKG7	0	1.86968	0.554	0.005	0	20	NKG7	MAC 2
CSTA	1.76907e-289	1.9936	0.527	0.009	3.60324e-285	20	CSTA	MAC 2
AC020656.1	1.23974e-254	2.30876	0.514	0.01	2.52509e-250	20	AC020656.1	MAC 2
AZU1	1.20094e-243	4.7637	0.5	0.01	2.44608e-239	20	AZU1	MAC 2
EVI2B	3.45745e-214	2.44891	0.649	0.023	7.04214e-210	20	EVI2B	MAC 2
EMB	1.00155e-190	2.56267	0.608	0.023	2.03996e-186	20	EMB	MAC 2
MYO1F	8.95913e-171	2.1559	0.595	0.025	1.8248e-166	20	MYO1F	MAC 2
LCP11	5.63852e-160	2.96137	0.716	0.042	1.14845e-155	20	LCP1	MAC 2
STXBP2	8.17001e-137	1.70161	0.5	0.022	1.66407e-132	20	STXBP2	MAC 2
PTPRC1	7.52112e-125	2.36248	0.649	0.044	1.5319e-120	20	PTPRC	MAC 2
ICAM3	3.66057e-122	1.78412	0.514	0.027	7.45584e-118	20	ICAM3	MAC 2
CORO1A	8.03687e-121	1.8565	0.581	0.035	1.63695e-116	20	CORO1A	MAC 2
CYBB1	1.3467e-119	2.64788	0.608	0.04	2.74296e-115	20	CYBB	MAC 2
NCF11	1.26993e-115	2.60258	0.527	0.03	2.58659e-111	20	NCF1	MAC 2
RAB27A	8.8764e-113	1.81702	0.595	0.041	1.80795e-108	20	RAB27A	MAC 2
RAC2	4.50557e-105	1.37286	0.541	0.035	9.17695e-101	20	RAC2	MAC 2
LST1	2.28677e-101	1.73218	0.568	0.041	4.65769e-97	20	LST1	MAC 2
GCA	2.21778e-100	2.43673	0.622	0.052	4.51717e-96	20	GCA	MAC 2
NCF21	4.5555e-98	1.80448	0.541	0.038	9.27863e-94	20	NCF2	MAC 2
PLEK1	3.73582e-90	2.05148	0.595	0.049	7.60912e-86	20	PLEK	MAC 2
PTPRE1	6.38596e-90	2.48475	0.689	0.072	1.30069e-85	20	PTPRE	MAC 2
ANXA12	1.31464e-88	3.12142	0.905	0.138	2.67767e-84	20	ANXA1	MAC 2
LYST	4.32147e-82	1.99202	0.608	0.062	8.80197e-78	20	LYST	MAC 2
SRGN2	1.61822e-77	3.74328	0.905	0.167	3.29599e-73	20	SRGN	MAC 2
IRAK3	1.26616e-76	2.15543	0.568	0.057	2.57892e-72	20	IRAK3	MAC 2
RAB11FIP11	7.24077e-76	2.56735	0.703	0.093	1.4748e-71	20	RAB11FIP1	MAC 2
MAPK14	3.50384e-66	2.00669	0.554	0.064	7.13661e-62	20	MAPK14	MAC 2
SERPINB1	1.11865e-64	2.56582	0.757	0.13	2.27847e-60	20	SERPINB1	MAC 2
SPI11	3.36281e-64	1.35808	0.5	0.048	6.84937e-60	20	SPI1	MAC 2
CTSS1	5.72285e-59	2.48997	0.541	0.064	1.16563e-54	20	CTSS	MAC 2
LAPTM51	1.20713e-57	1.30891	0.662	0.087	2.45869e-53	20	LAPTM5	MAC 2
ARHGDIB	1.5246e-57	1.75265	0.662	0.098	3.1053e-53	20	ARHGDIB	MAC 2
ABHD5	4.87904e-56	2.67741	0.689	0.121	9.93764e-52	20	ABHD5	MAC 2
DMXL2	8.07668e-56	1.59984	0.5	0.061	1.64506e-51	20	DMXL2	MAC 2
S100A41	1.16213e-51	2.30421	0.5	0.063	2.36703e-47	20	S100A4	MAC 2
LRRFIP11	1.05494e-49	2.48274	0.743	0.162	2.1487e-45	20	LRRFIP1	MAC 2
CD551	5.52534e-49	2.28601	0.595	0.1	1.1254e-44	20	CD55	MAC 2
ATP11B	1.23318e-45	1.57948	0.5	0.073	2.51174e-41	20	ATP11B	MAC 2
PTBP3	1.5148e-45	1.56938	0.608	0.109	3.08535e-41	20	PTBP3	MAC 2
MBNL1	4.22046e-45	2.30812	0.757	0.191	8.59624e-41	20	MBNL1	MAC 2
GMFG1	1.49196e-44	1.4247	0.527	0.077	3.03882e-40	20	GMFG	MAC 2
RHOG	2.70083e-44	1.51649	0.568	0.097	5.50105e-40	20	RHOG	MAC 2
CSGALNACT2	1.0421e-42	1.5875	0.581	0.106	2.12254e-38	20	CSGALNACT2	MAC 2
FCER1G1	2.94417e-41	1.26843	0.527	0.077	5.99669e-37	20	FCER1G	MAC 2
RNF1491	1.72892e-40	1.86645	0.5	0.082	3.52147e-36	20	RNF149	MAC 2
TKT	7.52226e-40	2.00027	0.838	0.26	1.53213e-35	20	TKT	MAC 2
STK4	1.89476e-38	1.38234	0.514	0.089	3.85924e-34	20	STK4	MAC 2
NEAT12	2.57691e-37	2.38466	0.838	0.258	5.24865e-33	20	NEAT1	MAC 2
MAP3K2	2.53445e-34	1.95949	0.595	0.138	5.16218e-30	20	MAP3K2	MAC 2
BAZ1A1	7.74644e-34	1.54299	0.554	0.118	1.57779e-29	20	BAZ1A	MAC 2
SMCHD11	9.5553e-34	2.14585	0.676	0.186	1.94622e-29	20	SMCHD1	MAC 2
TMEM1231	5.2442e-33	1.53987	0.662	0.172	1.06814e-28	20	TMEM123	MAC 2
ACTR2	6.33118e-32	1.74643	0.77	0.25	1.28953e-27	20	ACTR2	MAC 2
ACTN1	2.25203e-31	1.15309	0.595	0.136	4.58694e-27	20	ACTN1	MAC 2
ELF11	5.99807e-31	1.35221	0.622	0.157	1.22169e-26	20	ELF1	MAC 2
ANKRD281	1.05798e-29	1.79022	0.554	0.135	2.15489e-25	20	ANKRD28	MAC 2
BASP11	2.634e-29	2.15996	0.797	0.251	5.36493e-25	20	BASP1	MAC 2
YTHDF31	5.52045e-29	1.34286	0.5	0.11	1.1244e-24	20	YTHDF3	MAC 2
TYROBP3	1.83756e-28	1.07374	0.554	0.11	3.74273e-24	20	TYROBP	MAC 2
FAM107B2	3.55789e-28	1.8041	0.649	0.19	7.24672e-24	20	FAM107B	MAC 2
NIPBL	3.74174e-28	1.51678	0.622	0.176	7.62118e-24	20	NIPBL	MAC 2
CFLAR1	3.79553e-27	1.47066	0.595	0.158	7.73073e-23	20	CFLAR	MAC 2
DAZAP2	1.05595e-26	1.16577	0.527	0.127	2.15075e-22	20	DAZAP2	MAC 2
LTA4H	1.11252e-26	1.63742	0.527	0.129	2.26598e-22	20	LTA4H	MAC 2
GPI	1.25228e-26	1.12476	0.554	0.138	2.55065e-22	20	GPI	MAC 2
CELF22	7.75359e-26	1.3049	0.5	0.115	1.57925e-21	20	CELF2	MAC 2
HSPH12	8.30958e-25	2.10339	0.73	0.267	1.69249e-20	20	HSPH1	MAC 2
BIRC6	8.54783e-25	1.20565	0.527	0.14	1.74102e-20	20	BIRC6	MAC 2
ACTR3	3.22294e-24	1.53895	0.689	0.24	6.56449e-20	20	ACTR3	MAC 2
MXD11	3.9923e-24	1.77723	0.5	0.128	8.13152e-20	20	MXD1	MAC 2
ZNF207	9.21129e-24	1.93212	0.662	0.234	1.87615e-19	20	ZNF207	MAC 2
TGOLN2	2.03761e-23	1.24167	0.541	0.151	4.15019e-19	20	TGOLN2	MAC 2
HIPK1	2.78373e-23	1.20754	0.514	0.138	5.66991e-19	20	HIPK1	MAC 2
TSPO	3.19034e-23	1.79322	0.689	0.256	6.49808e-19	20	TSPO	MAC 2
TPM31	4.73015e-23	1.4429	0.757	0.301	9.63437e-19	20	TPM3	MAC 2
CHD11	9.43466e-23	1.49365	0.608	0.197	1.92165e-18	20	CHD1	MAC 2
PHF20L1	1.04721e-22	1.37965	0.554	0.161	2.13295e-18	20	PHF20L1	MAC 2
IQGAP11	1.94387e-22	1.6397	0.527	0.151	3.95927e-18	20	IQGAP1	MAC 2
WDR261	2.08858e-22	1.16463	0.5	0.131	4.25402e-18	20	WDR26	MAC 2
CD46	2.28897e-22	1.25953	0.527	0.15	4.66218e-18	20	CD46	MAC 2
FAM49B1	3.2964e-22	1.324	0.5	0.132	6.71411e-18	20	FAM49B	MAC 2
[truncated: 766 more rows]

## Sheet: Sheet1
cochlea_15wks
	0	392
	1	240
	2	211
	3	193
	4	188
	5	187
	6	171
	7	161
	8	137
	9	106
	10	105
	11	103
	12	78
	13	65
	14	59
	15	57
	16	51
	17	51
	18	50
	19	49
	20	33
	21	28
		2715
